# Supplementary material for: Sex differences in patients with heart failure and mildly reduced left ventricular ejection fraction
Source: Sci Rep. 2023 Apr 26;13:6832. doi: 10.1038/s41598-023-33733-8 (PMC10133291; doi:10.1038/s41598-023-33733-8)
Supplement: Supplementary file 1 — Supplementary Information. [file 41598_2023_33733_MOESM1_ESM.csv]

Primary	ID	Age	AG	GG	Height	Weight	BMI	BMIGR	ASP	ADP	PP	AHR	DSP	DDP	DHR	Chest pain	Chest suffocation	Dyspnea	Cough	zhengzhuang	Jugular venous distension	Hepatojugular reflux sign	Rales	Edema	Ascites	Pleural effusion	tizheng	ALLzztz	ALLzztzGR	ALLzztzGR2	Smoke	Drink	CHD	HYP	HTCG	AF	DM	Stroke	MI	COPD	RI	NYHAA	NYHA	ICD	CRT	RESP	EM	PULB	ANT
1	361562	58	1	1	168	58	20.55	1	130	90	40	70	125	70	64	1	0	1	0	2	0	0	0	0	0	0	0	4	2	1	0	0	1	1	1	0	0	0	1	0	0	1	3	0	0	0	1	1	475
2	410896	64	2	1	174	74	24.44	1	156	90	66	72	142	82	66	0	1	0	0	1	0	0	0	0	0	0	0	2	1	1	0	0	0	1	1	0	1	0	0	0	0	1	3	0	0	0	0
3	385909	68	2	0	154	52	21.93	1	140	80	60	70	145	80	80	0	1	1	0	2	0	0	0	0	0	0	0	4	2	1	0	0	1	1	0	0	1	0	1	0	0	0	2	0	0	0	1
4	420572	61	2	1	170	63	21.8	1	120	80	40	80	120	72	72	1	0	0	0	1	0	0	0	0	0	0	0	2	1	1	0	0	1	1	0	0	0	0	1	0	0	1	3	0	0	0	1		1244
5	453904	83	3	0	160	62	24.22	1	150	70	80	62	135	72	63	0	1	1	1	3	1	0	0	1	0	1	3	9	6	3	0	0	0	1	0	0	1	0	0	0	0	1	3	0	0	0	1		1256
6	443087	79	3	0	158	57	22.83	1	123	75	48	79	125	65	70	1	0	0	0	1	0	0	0	0	0	0	0	2	1	1	0	0	1	1	1	0	1	0	1	0	0	1	3	0	0	0	1	1	8832
7	483700	73	2	0	158	60	24.03	1	180	110	70	140	114	62	74	0	1	1	0	2	0	0	1	0	0	0	1	5	3	2	1	0	1	1	1	0	1	0	0	0	0	1	4	0	0	0	1	1	1544
8	456915	65	2	0	158	60	24.03	1	160	85	75	90	120	70	77	0	0	0	0	0	0	0	0	0	0	0	0	0	0	0	0	0	1	0	0	0	1	0	1	0	0	1	3	0	0	0	1		11526
9	260350	82	3	1	168	69	24.45	1	120	80	40	55	126	62	66	1	1	1	0	3	0	0	1	0	0	0	1	7	4	2	0	0	1	1	0	0	0	0	1	0	0	1	3	0	0	0	1		1048
10	355735	75	3	1	174	70	23.12	1	154	80	74	82	130	80	68	0	1	1	0	2	0	0	1	1	0	1	3	7	5	2	0	0	1	1	0	0	0	0	0	0	0	0	2	0	0	0	0		35000
11	464210	47	1	0	158	60	24.03	1	142	100	42	76	120	80	72	0	1	1	1	3	0	0	1	1	0	0	2	8	5	2	1	0	1	0	1	0	0	0	0	0	0	1	3	0	0	0	1		41
12	488581	63	2	1	158	60	24.03	1	200	120	80	104	115	75	65	0	1	1	1	3	0	0	1	0	0	0	1	7	4	2	1	1	1	1	0	0	1	0	1	0	1	1	4	0	0	0	1	1	2656
13	409827	66	2	0	156	40	16.44	1	160	90	70	110	130	75	87	0	1	1	1	3	0	0	1	1	0	1	3	9	6	3	0	0	1	1	0	1	1	1	0	0	0	1	4	0	0	0	1		35000
14	486370	79	3	1	158	60	24.03	1	150	90	60	84	128	80	80	1	0	0	0	1	0	0	1	0	0	0	1	3	2	1	1	1	1	0	1	0	0	0	1	0	0	1	3	0	0	0	1	1	1836
15	343706	77	3	0	168	69	24.45	1	98	60	38	84	100	60	71	1	0	0	0	1	0	0	0	0	0	0	0	2	1	1	0	0	1	0	0	0	0	1	1	0	0	1	4	0	0	0	1	1	581
16	490883	75	3	1	158	60	24.03	1	120	64	56	68	120	72	62	1	1	0	0	2	0	0	0	0	0	0	0	4	2	1	0	0	1	1	0	0	1	0	1	0	0	1	3	0	0	0	1
17	491703	77	3	0	158	60	24.03	1	160	100	60	72	120	90	88	0	0	1	0	1	0	0	0	0	0	0	0	2	1	1	0	0	0	1	1	0	0	0	0	0	0	1	3	0	0	0	0		5125
18	491947	63	2	1	158	60	24.03	1	120	80	40	80	120	70	70	0	0	0	0	0	0	0	0	0	0	0	0	0	0	0	0	0	0	1	0	0	0	0	0	0	0	1	3	0	0	0	0
19	296625	94	3	0	168	69	24.45	1	179	92	87	82	115	68	70	0	0	0	0	0	0	0	1	1	0	1	3	3	3	2	0	0	1	1	0	1	1	0	1	0	0	1	4	0	0	0	1	1	5436
20	489158	49	1	1	158	60	24.03	1	145	70	75	102	110	65	67	0	0	0	1	1	0	0	0	1	0	0	1	3	2	1	1	1	1	0	0	0	0	0	0	0	0	1	3	0	0	0	1	1	11074
21	492538	62	2	1	158	60	24.03	1	140	100	40	72	120	80	73	0	0	0	0	0	0	0	0	0	0	0	0	0	0	0	0	0	1	0	0	0	0	0	1	0	0	0	2	0	0	0	1		523
22	341131	82	3	1	168	69	24.45	1	140	70	70	78	120	54	74	1	1	0	0	2	0	0	0	0	0	0	0	4	2	1	0	0	1	1	0	0	0	0	1	0	0	0	2	0	0	0	1	1	447
23	345040	70	2	0	168	69	24.45	1	140	80	60	98	100	60	56	1	1	1	0	3	0	0	1	0	0	0	1	7	4	2	0	0	1	1	0	1	0	1	1	0	0	1	3	0	0	0	1	0	35000
24	352909	55	1	0	154	59	24.88	1	195	111	84	102	142	74	82	0	1	1	0	2	1	0	1	1	0	0	3	7	5	2	0	0	0	1	0	0	0	0	0	0	0	1	3	0	0	0	0
25	494592	61	2	1	158	75	30.04	1	130	80	50	80	108	85	65	0	0	0	0	0	0	0	0	0	0	0	0	0	0	0	0	1	1	0	1	0	1	1	1	0	0	0	2	0	0	0	1	1	3261
26	431812	73	2	1	170	60	20.76	2	110	68	42	80	120	70	78	0	1	1	0	2	0	0	0	1	0	0	1	5	3	2	0	0	1	1	0	0	0	1	1	0	0	1	3	0	0	0	0
27	247219	83	3	0	154	54	22.77	1	160	80	80	65	120	82	62	0	0	0	0	0	0	0	0	0	0	0	0	0	0	0	0	0	1	1	0	0	0	1	1	0	1	0	2	0	0	0	1		1129
28	454839	76	3	0	158	60	24.03	1	110	80	30	120	100	70	68	1	0	0	0	1	0	0	0	0	0	0	0	2	1	1	0	0	1	1	0	0	0	0	1	0	1	1	3	0	0	0	1		3914
29	272879	87	3	1	168	69	24.45	1	120	70	50	62	112	65	59	1	0	0	0	1	0	0	0	0	0	0	0	2	1	1	0	0	1	1	0	0	0	1	1	0	1	1	3	0	0	0	1	0	2827
30	395583	58	1	1	172	58	19.61	1	145	80	65	90	120	80	81	0	1	1	0	2	0	0	0	1	0	0	1	5	3	2	0	0	1	0	0	0	1	0	0	0	0	0	2	0	0	0	0		20686
31	446432	62	2	0	154	54	22.77	1	130	86	44	88	128	78	60	1	0	0	0	1	0	0	1	1	0	0	2	4	3	2	0	0	1	1	0	0	0	0	1	0	0	1	4	0	0	0	1		5972
32	497021	75	3	0	158	75	30.04	1	141	107	34	90	124	76	76	0	1	1	1	3	0	0	1	1	0	1	3	9	6	3	0	0	1	1	0	0	0	0	0	0	0	1	3	0	0	0	1	1	4087
33	378188	73	2	1	164	60	22.31	2	120	85	35	80	125	70	78	0	1	1	0	2	0	0	0	1	0	0	1	5	3	2	0	0	1	1	0	1	0	0	0	0	1	1	3	0	0	0	1		3004
34	345232	75	3	0	168	69	24.45	1	130	80	50	88	130	76	82	0	0	0	0	0	0	0	0	0	0	0	0	0	0	0	0	0	1	1	1	0	0	1	0	0	0	1	3	0	0	0	1		968
35	371364	48	1	1	175	55	17.96	1	140	85	55	100	130	75	78	1	0	0	0	1	0	0	0	0	0	0	0	2	1	1	0	0	1	1	1	0	1	0	1	0	0	0	2	0	0	0	1	1	148
36	454441	67	2	1	162	57	21.72	1	134	84	50	75	125	62	68	1	0	0	0	1	0	0	0	0	0	0	0	2	1	1	1	0	1	1	0	0	0	0	0	0	0	1	4	0	0	0	1
37	352088	61	2	1	175	55	17.96	1	151	91	60	76	90	60	66	0	0	0	0	0	0	0	0	0	0	0	0	0	0	0	0	0	1	1	0	0	0	0	1	0	0	0	2	0	0	0	0		439
38	359045	79	3	1	158	58	23.23	1	120	80	40	80	122	70	77	1	1	0	1	3	0	0	1	0	0	0	1	7	4	2	1	0	1	1	0	1	0	0	1	1	1	1	3	0	0	0	1		2776
39	377062	57	1	1	160	60	23.44	1	170	90	80	73	140	90	73	0	0	0	0	0	0	0	0	1	0	0	1	1	1	1	0	0	1	1	0	0	1	0	0	0	0	0	2	0	0	0	0
40	307310	58	1	1	168	69	24.45	1	132	88	44	78	120	80	70	0	1	0	0	1	0	0	0	1	0	0	1	3	2	1	0	0	1	1	0	0	1	0	1	0	0	0	2	0	0	0	1
41	466341	64	2	1	158	60	24.03	1	115	65	50	65	120	80	80	0	1	0	0	1	0	0	0	0	0	0	0	2	1	1	0	0	1	0	0	0	0	0	1	0	0	0	2	0	0	0	1		250
42	346928	68	2	0	154	54	22.77	1	134	73	61	70	108	75	72	0	0	0	0	0	0	0	0	0	0	0	0	0	0	0	0	0	1	1	0	0	1	0	1	0	0	0	2	0	0	0	1
43	269690	87	3	1	168	69	24.45	1	105	70	35	78	120	58	68	0	1	1	1	3	0	0	1	0	0	1	2	8	5	2	0	0	1	1	0	1	1	0	1	0	1	1	4	0	0	0	1		6660
44	466596	50	1	0	158	60	24.03	1	80	60	20	200	130	87	58	0	0	0	0	0	0	0	0	1	0	0	1	1	1	1	0	0	0	1	1	1	0	0	0	0	0	0	2	0	0	0	1		5159
45	501056	73	2	1	158	75	30.04	1	115	75	40	78	134	76	78	1	0	0	0	1	0	0	0	0	0	0	0	2	1	1	1	0	1	1	0	0	0	0	1	0	0	0	2	0	0	0	1	0
46	419655	68	2	0	154	54	22.77	2	120	70	50	72	100	55	78	0	1	1	0	2	0	0	0	0	0	0	0	4	2	1	0	0	0	0	0	1	0	0	0	0	0	0	2	0	0	0	1		3918
47	418139	82	3	1	158	58	23.23	1	126	75	51	161	114	68	80	0	1	1	0	2	0	0	1	0	0	0	1	5	3	2	1	1	1	1	0	1	0	0	1	0	0	1	4	0	0	0	0		1450
48	501542	62	2	1	158	75	30.04	1	140	80	60	60	135	80	70	1	0	0	0	1	0	0	0	0	0	0	0	2	1	1	0	1	1	0	0	0	0	0	1	0	0	1	3	0	0	0	1		629
49	337824	67	2	0	168	69	24.45	2	153	75	78	89	90	60	66	0	0	0	0	0	0	0	0	0	0	0	0	0	0	0	0	0	1	0	0	0	0	1	0	0	0	0	2	0	0	0	0
50	501187	78	3	1	158	75	30.04	1	90	60	30	85	116	72	70	1	1	0	0	2	0	0	0	0	0	1	1	5	3	2	1	0	1	0	0	0	0	0	1	0	0	1	4	0	0	0	1	1	441
51	298875	51	1	1	168	69	24.45	2	148	74	74	78	120	78	79	1	1	1	1	4	0	0	1	1	0	0	2	10	6	3	0	0	1	1	0	0	1	0	1	0	0	1	3	0	0	0	0
52	419471	58	1	0	154	54	22.77	1	145	94	51	88	90	60	66	0	0	0	0	0	0	0	0	0	0	0	0	0	0	0	0	0	1	1	0	0	0	0	0	0	0	0	2	0	0	0	1	1	840
53	420713	83	3	1	160	59	23.05	1	168	95	73	66	150	90	70	1	0	1	0	2	0	0	0	1	0	1	2	6	4	2	1	1	1	1	0	0	0	0	1	1	0	0	2	0	0	0	1		10044
54	328526	84	3	1	168	69	24.45	1	135	80	55	90	90	60	66	0	1	1	0	2	0	0	1	1	0	1	3	7	5	2	0	0	1	1	0	1	0	0	0	0	1	1	4	0	0	0	1		10093
55	480923	64	2	1	158	60	24.03	1	138	70	68	90	121	68	87	0	1	1	0	2	0	0	0	0	0	0	0	4	2	1	0	0	1	1	0	0	0	1	0	0	0	0	2	0	0	1	1	1	1149
56	502411	76	3	1	158	75	30.04	1	140	80	60	75	116	72	80	0	0	0	0	0	0	0	0	0	0	0	0	0	0	0	0	0	1	0	0	0	0	1	0	0	0	1	3	0	0	0	1	1	2166
57	502660	63	2	0	158	75	30.04	2	140	80	60	60	130	75	60	0	1	1	0	2	0	0	1	1	0	0	2	6	4	2	0	0	1	1	0	0	1	0	0	0	0	1	3	0	1	0	1		899
58	453303	76	3	0	154	54	22.77	2	120	88	32	105	130	70	72	0	0	1	0	1	0	0	0	0	0	0	0	2	1	1	0	0	1	1	0	0	0	0	0	0	1	1	3	0	0	0	1		35000
59	442981	79	3	1	160	60	23.44	1	140	90	50	90	130	80	80	0	1	1	0	2	0	0	0	1	0	0	1	5	3	2	0	0	1	1	0	0	0	0	0	0	0	1	3	0	0	0	1		1087
60	311607	69	2	0	168	69	24.45	1	130	80	50	70	118	65	72	0	1	0	0	1	0	0	0	1	0	0	1	3	2	1	0	0	1	1	1	0	1	1	0	0	0	1	3	0	0	0	0		2348
61	503048	47	1	1	158	75	30.04	1	125	80	45	80	102	70	78	1	1	0	0	2	0	0	0	0	0	0	0	4	2	1	1	1	1	0	1	0	0	0	1	0	0	0	2	0	0	0	1	0
62	215103	74	3	1	165	69	25.34	2	110	60	50	72	105	69	78	1	1	1	0	3	0	0	1	1	0	1	3	9	6	3	0	0	1	1	0	0	0	0	1	0	0	1	4	0	0	0	1	1	3540
63	503786	92	3	0	158	75	30.04	1	135	70	65	80	130	70	76	0	1	0	0	1	0	0	0	0	0	0	0	2	1	1	0	0	1	1	0	0	0	0	1	0	0	0	2	0	0	0	1		292
64	503747	67	2	0	158	75	30.04	2	158	75	83	68	120	80	70	1	0	0	0	1	0	0	0	0	0	0	0	2	1	1	0	0	1	1	1	0	0	0	1	0	0	1	3	0	0	0	1	0
65	503958	48	1	1	158	75	30.04	2	170	120	50	88	118	60	75	1	0	0	0	1	0	0	1	0	0	0	1	3	2	1	0	0	1	0	1	0	0	0	1	0	0	1	4	0	0	0	1	1	117
66	503947	70	2	1	158	75	30.04	2	120	70	50	68	130	80	78	0	0	0	0	0	0	0	0	0	0	0	0	0	0	0	1	1	0	0	0	0	0	0	0	0	0	0	2	0	0	0	0
67	503961	90	3	1	158	75	30.04	2	190	97	93	76	135	80	66	0	0	0	0	0	0	0	0	0	0	1	1	1	1	1	0	0	1	1	0	0	0	1	0	1	0	0	2	0	0	0	1	0
68	504235	35	1	1	158	75	30.04	2	132	54	78	90	115	55	83	0	1	1	1	3	0	0	0	0	0	0	0	6	3	2	1	0	0	0	0	0	0	0	0	0	1	1	3	0	0	0	1		6906
69	504107	64	2	1	158	75	30.04	2	108	62	46	50	111	67	61	0	1	1	0	2	0	0	1	1	0	0	2	6	4	2	1	0	0	0	0	1	0	0	0	0	0	0	2	0	0	0	1		2889
70	504209	76	3	0	158	75	30.04	2	160	100	60	108	138	78	76	0	0	0	0	0	0	0	0	0	0	0	0	0	0	0	0	0	1	1	0	0	0	0	0	0	0	0	2	0	0	0	1		1411
71	431172	64	2	0	154	54	22.77	2	130	70	60	80	125	70	70	0	0	0	0	0	0	0	0	1	0	0	1	1	1	1	0	0	0	0	0	1	0	1	0	0	0	0	2	0	0	0	1		5619
72	467836	76	3	1	158	60	24.03	1	120	80	40	78	130	70	74	1	1	0	1	3	0	0	1	0	0	0	1	7	4	2	0	0	1	1	1	0	0	0	1	0	1	1	3	0	0	0	1	1	66
73	334826	68	2	1	168	69	24.45	1	135	80	55	70	122	75	80	0	1	1	0	2	0	0	0	0	0	0	0	4	2	1	0	0	0	1	0	0	0	1	0	0	1	1	3	0	0	0	1		19618
74	334530	60	1	1	168	69	24.45	1	99	65	34	64	90	60	66	0	0	1	0	1	0	0	0	1	0	1	2	4	3	2	0	0	0	1	0	0	1	1	0	0	0	1	4	0	0	0	0		2695
75	407202	55	1	1	170	67	23.18	1	104	72	32	62	100	70	68	1	0	0	0	1	0	0	0	0	0	0	0	2	1	1	0	0	1	1	0	0	0	0	1	0	0	0	2	0	0	0	1		215
76	504608	72	2	0	158	75	30.04	1	159	78	81	97	90	60	66	0	0	1	1	2	0	0	0	0	1	1	2	6	4	2	0	0	0	1	0	0	0	0	0	0	0	1	3	0	0	0	0		2241
77	371251	77	3	0	154	54	22.77	2	110	75	35	70	120	80	62	1	1	1	0	3	0	0	1	1	0	0	2	8	5	2	0	0	1	1	1	0	1	0	1	0	1	1	3	0	0	0	1	1	2844
78	221507	78	3	1	170	70	24.22	1	167	93	74	118	90	60	66	0	0	1	1	2	0	0	0	0	0	0	0	4	2	1	0	0	0	1	0	1	0	1	0	1	0	1	3	0	0	0	0		3391
79	504955	80	3	1	158	75	30.04	1	120	70	50	56	140	84	68	1	1	0	0	2	0	0	0	0	0	1	1	5	3	2	0	0	1	1	0	0	0	1	1	1	0	0	2	0	0	0	1	1	3225
80	486203	66	2	1	158	60	24.03	2	120	70	50	60	125	75	64	1	0	1	0	2	0	0	0	0	0	0	0	4	2	1	0	0	1	0	0	0	0	0	1	0	0	1	3	0	0	0	1		307
81	440446	84	3	1	165	63	23.14	1	130	80	50	63	115	62	60	0	1	0	0	1	0	0	1	1	0	0	2	4	3	2	0	0	1	0	1	0	0	0	1	0	0	0	2	0	0	0	0		166
82	220790	77	3	0	154	54	22.77	1	140	74	66	115	123	65	68	0	1	1	0	2	0	0	0	0	0	0	0	4	2	1	0	0	1	1	0	0	1	1	1	0	0	0	2	0	0	0	1	1	748
83	403462	71	2	1	170	68	23.53	1	130	88	42	98	120	74	75	1	0	1	0	2	0	0	1	0	0	0	1	5	3	2	0	0	1	1	0	0	0	0	1	0	0	1	3	0	0	0	1	1	3705
84	309869	83	3	1	168	69	24.45	1	110	70	40	65	100	56	74	0	1	1	1	3	0	0	0	1	0	0	1	7	4	2	0	0	1	1	0	1	1	0	0	1	1	1	4	0	0	0	1		5013
85	505573	80	3	0	158	75	30.04	1	155	70	85	77	122	80	74	0	1	0	0	1	0	0	1	1	0	0	2	4	3	2	1	0	1	1	0	0	1	1	1	0	0	1	4	0	0	0	1	1	176
86	371272	64	2	1	170	60	20.76	2	130	80	50	101	130	70	53	1	1	1	0	3	0	0	1	0	0	0	1	7	4	2	0	0	1	1	0	0	0	0	1	0	0	1	4	0	0	0	1	1	6740
87	401745	76	3	0	154	54	22.77	1	158	80	78	68	120	60	60	0	1	1	0	2	0	0	1	0	0	0	1	5	3	2	1	0	1	1	0	0	1	1	0	1	0	1	3	0	0	0	1		347
88	441653	77	3	1	170	65	22.49	1	145	70	75	71	130	70	70	0	1	1	0	2	0	0	0	1	0	0	1	5	3	2	0	0	0	1	0	0	0	1	0	0	0	0	2	0	0	0	1		622
89	406861	89	3	0	154	54	22.77	1	126	97	29	94	90	60	66	0	0	0	0	0	0	0	1	0	0	1	2	2	2	1	0	0	0	1	0	1	0	0	0	0	0	1	4	0	0	0	1
90	282354	74	3	1	168	69	24.45	1	159	98	61	71	110	70	62	1	0	0	0	1	0	0	0	0	0	0	0	2	1	1	1	1	1	1	1	0	0	0	1	0	0	1	4	0	0	0	1	1	290
91	265038	84	3	1	168	69	24.45	1	128	74	54	90	133	80	74	1	1	1	1	4	0	0	0	0	0	0	0	8	4	2	0	0	1	1	0	0	1	0	1	1	1	1	3	0	0	0	1		1069
92	357736	51	1	1	175	59	19.27	1	128	82	46	72	90	60	66	0	0	0	0	0	0	0	0	0	0	0	0	0	0	0	0	0	1	0	0	0	1	0	1	0	0	0	2	0	0	1	1	0
93	506410	56	1	1	158	75	30.04	1	140	88	52	90	130	68	74	0	1	1	0	2	0	0	1	0	0	0	1	5	3	2	1	1	0	0	0	1	0	0	0	0	0	1	3	0	0	0	1		2334
94	506486	65	2	0	158	75	30.04	2	130	75	55	75	118	80	72	1	0	0	0	1	0	0	0	0	0	0	0	2	1	1	0	0	1	0	1	0	0	0	1	0	0	1	4	0	0	0	1	1	112
95	399730	65	2	1	170	56	19.38	2	189	115	74	115	143	83	60	0	1	1	1	3	0	0	1	0	0	1	2	8	5	2	1	0	1	1	0	0	0	0	1	0	1	1	4	0	0	0	1	0
96	506724	68	2	1	158	75	30.04	1	130	80	50	74	114	70	64	1	0	0	0	1	0	0	1	0	0	0	1	3	2	1	0	0	1	1	0	0	0	0	1	0	0	0	2	0	0	0	1		537
97	506753	76	3	1	158	75	30.04	2	155	78	77	79	132	70	62	1	0	0	0	1	0	0	0	0	0	0	0	2	1	1	1	0	1	1	0	0	1	0	1	0	0	1	3	0	0	0	1	0	234
98	417652	64	2	1	170	56	19.38	2	95	60	35	90	100	70	67	1	0	0	1	2	0	0	1	1	0	0	2	6	4	2	1	0	1	0	0	0	0	0	1	1	0	1	3	0	0	0	1	0	2074
99	385361	68	2	1	170	56	19.38	1	130	80	50	70	120	70	56	1	0	0	0	1	0	0	0	0	0	0	0	2	1	1	0	0	1	1	1	0	0	0	1	0	0	0	2	0	0	0	0		383
100	496426	71	2	1	158	75	30.04	1	166	77	89	99	148	68	88	0	1	1	1	3	0	0	0	1	0	0	1	7	4	2	0	0	1	1	1	0	0	0	1	0	1	0	2	0	0	0	0		2269
101	360698	58	1	1	160	56	21.88	2	138	95	43	86	120	80	82	0	0	0	0	0	0	0	0	0	0	0	0	0	0	0	0	0	1	1	0	0	1	0	0	0	0	0	2	0	0	0	0
102	333678	65	2	0	168	69	24.45	1	110	60	50	68	120	70	77	0	1	1	0	2	0	0	1	1	0	0	2	6	4	2	0	0	0	1	0	0	0	0	0	0	0	1	3	0	0	0	1		105
103	507778	69	2	0	158	75	30.04	1	131	76	55	78	130	70	74	0	1	1	0	2	0	0	0	0	0	1	1	5	3	2	0	0	1	1	0	0	1	0	1	0	0	0	2	0	0	0	1	0	7154
104	507874	40	1	1	158	75	30.04	2	130	90	40	105	104	60	80	1	0	0	0	1	0	0	0	0	0	0	0	2	1	1	1	0	1	0	0	0	0	0	1	0	0	1	3	0	0	0	1	1	1843
105	507743	66	2	1	158	75	30.04	2	144	104	40	86	110	70	68	1	0	1	0	2	0	0	0	0	0	0	0	4	2	1	0	0	1	0	0	0	0	0	1	0	0	1	3	0	0	0	1	1	89
106	507974	63	2	1	158	75	30.04	2	121	77	44	94	120	70	93	0	1	1	1	3	0	0	1	0	0	1	2	8	5	2	1	0	1	0	0	1	0	0	0	0	1	0	2	0	0	0	0		1761
107	374823	77	3	0	154	54	22.77	2	132	74	58	102	114	70	66	1	0	0	0	1	0	0	1	1	0	0	2	4	3	2	0	0	1	1	0	0	1	1	1	0	0	0	2	0	0	0	1		10901
108	508063	48	1	1	158	75	30.04	1	120	80	40	59	124	74	66	1	1	0	0	2	0	0	0	0	0	0	0	4	2	1	0	0	1	0	1	0	0	0	1	0	0	0	2	0	0	0	1		78
109	508262	63	2	1	158	75	30.04	2	120	70	50	74	111	76	67	1	0	0	0	1	0	0	0	0	0	0	0	2	1	1	1	0	1	0	1	0	0	0	1	0	0	0	2	0	0	0	1	0
110	435108	91	3	1	165	56	20.57	2	125	80	45	83	148	90	76	0	0	0	0	0	0	0	0	0	0	0	0	0	0	0	0	0	1	1	1	0	0	1	1	1	1	1	3	0	0	0	0		1009
111	274178	67	2	1	168	69	24.45	1	130	70	60	88	90	60	66	0	0	0	0	0	0	0	1	0	0	0	1	1	1	1	0	0	0	1	0	1	0	0	0	0	0	1	3	0	0	0	0
112	416286	64	2	1	175	64	20.9	1	111	70	41	64	120	80	60	1	0	0	0	1	0	0	0	0	0	0	0	2	1	1	1	0	1	1	1	0	1	0	1	0	0	0	2	0	0	0	1	1	720
113	508507	51	1	1	158	75	30.04	1	135	105	30	105	100	70	74	1	0	1	0	2	0	0	1	0	0	0	1	5	3	2	0	0	1	1	1	0	1	0	1	0	0	1	4	0	0	0	1	1	2435
114	508805	68	2	0	158	75	30.04	2	120	70	50	74	120	80	72	0	1	1	0	2	0	0	0	0	0	0	0	4	2	1	0	0	1	1	0	0	1	0	1	0	0	1	4	0	0	0	1	1	828
115	317186	74	3	1	168	69	24.45	2	140	82	58	80	131	65	82	0	1	1	1	3	0	0	1	0	0	1	2	8	5	2	1	1	0	0	0	1	0	0	0	1	1	1	3	0	0	0	1		35000
116	508900	35	1	0	158	75	30.04	1	156	111	45	120	120	80	60	0	1	0	0	1	0	0	0	0	0	0	0	2	1	1	0	0	0	0	1	0	0	0	0	0	0	0	2	0	0	0	1	0	871
117	390437	59	1	0	160	50	19.53	2	195	100	95	92	142	65	84	0	1	1	0	2	0	0	1	1	0	1	3	7	5	2	0	0	0	1	1	0	0	0	0	0	1	1	3	0	0	0	0		35000
118	348900	86	3	0	154	54	22.77	1	160	90	70	65	125	63	55	1	0	1	0	2	0	0	1	0	0	0	1	5	3	2	0	0	1	1	0	0	0	0	1	0	1	1	3	0	0	0	1	1	6299
119	509168	46	1	0	158	75	30.04	1	144	88	56	65	138	71	72	1	0	0	0	1	0	0	0	1	0	0	1	3	2	1	0	0	1	1	1	0	0	0	1	0	1	0	2	0	0	0	1	0
120	334500	70	2	0	168	69	24.45	2	190	100	90	120	103	56	85	1	1	1	0	3	0	0	1	0	0	1	2	8	5	2	0	0	1	1	1	0	1	0	1	0	0	1	4	0	0	0	1	1	6584
121	286132	52	1	1	168	69	24.45	1	150	90	60	85	140	80	80	0	0	0	1	1	0	0	0	1	0	1	2	4	3	2	0	0	0	0	0	0	1	0	0	0	0	0	2	0	0	0	1		8349
122	509659	83	3	1	158	75	30.04	1	105	65	40	60	106	66	70	1	0	0	0	1	0	0	1	0	0	0	1	3	2	1	1	0	1	0	0	0	0	0	1	0	0	1	4	0	0	0	1	1	252
123	396360	42	1	1	175	65	21.22	2	145	105	40	98	110	72	60	0	0	0	0	0	0	0	0	0	0	0	0	0	0	0	0	0	0	0	0	0	0	0	0	0	0	1	4	1	0	0	1	1	1302
124	341563	66	2	1	168	69	24.45	1	140	70	70	78	120	80	60	0	0	0	0	0	0	0	0	0	0	1	1	1	1	1	0	0	1	1	0	0	1	1	1	1	0	0	2	0	0	0	1		2876
125	509802	33	1	1	158	75	30.04	1	169	101	68	81	140	80	80	0	0	0	0	0	0	0	1	1	0	0	2	2	2	1	0	0	0	1	0	0	1	0	0	0	0	1	3	0	0	0	0
126	510158	74	3	0	158	75	30.04	2	170	80	90	80	135	70	65	1	0	0	0	1	0	0	0	0	0	0	0	2	1	1	0	0	1	1	1	0	0	0	0	0	0	1	3	0	0	0	1		1468
127	290709	77	3	1	165	66	24.24	2	120	70	50	72	120	60	82	1	0	0	0	1	0	0	1	1	0	0	2	4	3	2	1	0	1	1	0	0	1	0	1	0	1	0	2	0	0	0	1	1	512
128	510446	60	1	1	158	75	30.04	1	130	100	30	85	91	59	95	1	0	0	0	1	0	0	0	0	0	0	0	2	1	1	1	0	1	0	0	0	0	0	1	0	0	1	4	0	0	0	1	1	55
129	510578	70	2	0	158	52	20.83	2	105	50	55	76	115	75	70	1	0	1	0	2	0	0	0	0	0	0	0	4	2	1	0	0	1	1	0	0	0	0	1	0	0	1	3	0	0	0	1	1	3104
130	509779	76	3	1	158	75	30.04	1	120	80	40	65	118	92	72	1	0	1	0	2	0	0	1	0	0	0	1	5	3	2	1	0	1	1	1	1	0	0	1	0	0	0	2	0	0	0	1	0	4919
131	491407	66	2	1	169	52	18.21	2	142	50	92	68	120	70	72	0	1	1	1	3	0	0	1	0	0	0	1	7	4	2	0	0	0	0	0	0	0	0	0	0	0	1	4	0	0	0	1	1	6955
132	440123	66	2	1	170	56	19.38	1	136	80	56	68	112	62	80	1	0	0	0	1	0	0	0	0	0	0	0	2	1	1	1	1	1	0	0	1	0	0	1	0	0	0	2	0	0	0	1	1	192
133	508098	85	3	1	162	70	26.67	1	150	80	70	88	127	70	83	0	1	1	1	3	0	0	1	0	0	1	2	8	5	2	1	0	0	1	0	1	0	0	0	1	1	1	3	0	0	0	0		4401
134	511185	65	2	0	158	75	30.04	1	158	98	60	87	110	70	68	1	0	1	0	2	0	0	0	0	0	0	0	4	2	1	0	0	1	1	1	0	0	0	1	0	0	1	3	0	0	0	1	1	1354
135	347808	82	3	1	165	56	20.57	2	166	110	56	125	140	70	65	1	0	1	1	3	0	0	1	1	0	0	2	8	5	2	0	0	1	1	0	0	1	0	1	0	0	1	4	0	0	0	1	1	3027
136	441086	54	1	1	175	65	21.22	1	150	100	50	100	114	68	74	1	0	1	0	2	0	0	1	0	0	0	1	5	3	2	0	0	1	1	0	0	1	0	1	0	0	1	3	0	0	0	1	1	26
137	443005	66	2	0	150	46	20.44	1	130	80	50	98	105	54	72	0	1	1	1	3	0	0	1	0	0	0	1	7	4	2	0	0	0	1	0	0	0	0	0	0	0	1	4	0	0	0	1		1179
138	511953	56	1	1	155	70	29.14	1	130	100	30	105	100	70	80	0	1	1	1	3	0	0	1	1	0	1	3	9	6	3	1	0	1	0	1	0	1	0	0	0	1	0	2	0	0	0	1	1	8869
139	506826	78	3	0	158	75	30.04	1	141	70	71	118	125	60	86	0	0	0	1	1	0	0	1	0	0	1	2	4	3	2	0	0	0	1	0	0	0	1	0	0	0	1	3	0	0	0	1
140	511928	61	2	0	158	52	20.83	2	138	86	52	80	100	64	84	1	1	0	0	2	0	0	0	0	0	0	0	4	2	1	0	0	1	1	0	0	0	0	1	0	0	0	2	0	0	0	1		869
141	464064	67	2	1	167	68	24.38	1	131	72	59	55	134	72	60	0	1	1	0	2	0	0	1	0	0	0	1	5	3	2	1	1	0	1	1	1	0	0	0	0	1	0	2	0	0	0	1		1177
142	442136	88	3	1	160	70	27.34	1	120	90	30	82	90	60	72	1	0	0	0	1	0	0	1	0	0	0	1	3	2	1	1	1	1	1	0	1	1	0	1	1	1	1	3	0	0	0	1	1	435
143	512345	76	3	1	158	75	30.04	1	145	85	60	62	110	60	66	1	1	1	0	3	0	0	0	0	0	0	0	6	3	2	1	0	1	0	0	0	1	0	1	0	0	0	2	0	0	0	1	1	126
144	512573	61	2	1	158	75	30.04	2	130	85	45	96	125	70	64	0	1	0	0	1	0	0	1	0	0	0	1	3	2	1	1	0	1	1	1	0	1	0	1	0	0	0	2	0	0	0	1	0	4759
145	512247	83	3	0	147	36	16.66	2	160	74	86	100	120	70	76	0	1	1	0	2	0	0	1	0	0	0	1	5	3	2	0	0	1	0	0	0	0	0	0	0	0	1	4	0	0	0	1		3572
146	342360	73	2	0	168	69	24.45	1	139	76	63	56	124	73	72	1	0	0	0	1	0	0	0	0	0	0	0	2	1	1	0	0	1	1	0	0	1	0	1	0	0	0	2	0	0	0	1	1	111
147	250835	76	3	0	168	69	24.45	1	120	80	40	98	100	60	65	1	0	0	0	1	0	0	0	1	0	0	1	3	2	1	0	0	1	1	0	0	0	0	1	0	0	0	2	0	0	0	0		10137
148	288343	78	3	0	150	65	28.89	1	150	90	60	80	120	70	75	0	1	1	0	2	0	0	0	0	0	0	0	4	2	1	0	0	1	1	1	0	0	0	1	1	0	0	2	0	0	0	0		3258
149	512481	68	2	1	165	60	22.04	1	153	86	67	66	120	67	78	1	0	0	0	1	0	0	0	0	0	0	0	2	1	1	0	0	1	1	1	0	0	0	1	0	0	0	2	0	0	0	1	1	1498
150	440692	80	3	0	155	44	18.31	1	220	130	90	88	120	70	68	1	1	0	0	2	0	0	0	0	0	0	0	4	2	1	0	0	1	1	0	0	0	0	1	0	0	0	2	0	0	0	1		1358
151	244602	65	2	1	170	70	24.22	1	139	90	49	109	122	63	100	0	0	0	0	0	0	0	0	0	0	0	0	0	0	0	0	0	1	1	0	0	1	0	1	0	0	0	2	0	0	0	1		5526
152	492323	75	3	1	158	60	24.03	1	130	70	60	80	132	73	82	0	0	0	0	0	0	0	0	0	0	0	0	0	0	0	0	0	1	1	0	0	1	0	1	0	0	0	2	0	0	0	0
153	513013	79	3	1	158	75	30.04	1	180	95	85	75	111	67	78	1	1	0	0	2	0	0	0	0	0	0	0	4	2	1	0	0	1	1	0	0	0	0	1	0	0	0	2	0	0	0	1	1	2304
154	427530	69	2	1	170	70	24.22	2	130	90	40	78	110	65	68	0	1	0	0	1	1	0	0	0	0	0	1	3	2	1	0	0	1	1	0	0	1	0	1	0	0	0	2	0	0	0	1	1	103
155	363640	51	1	1	175	58	18.94	1	148	79	69	101	148	75	85	0	1	1	1	3	0	0	1	1	0	0	2	8	5	2	0	0	0	1	0	0	1	0	0	0	1	0	2	0	0	0	1		31075
156	354405	65	2	1	168	64	22.68	1	102	67	35	90	130	70	84	0	0	0	1	1	0	0	0	0	0	0	0	2	1	1	0	0	0	0	0	0	0	0	0	1	0	0	2	0	0	0	0		2938
157	513621	63	2	1	158	75	30.04	1	180	130	50	81	130	62	70	1	0	0	0	1	0	0	0	0	0	1	1	3	2	1	0	0	1	1	0	0	0	0	1	0	0	0	2	0	0	0	1		281
158	513346	65	2	0	153	44	18.8	2	140	90	50	72	120	70	71	1	0	1	0	2	0	0	0	0	0	0	0	4	2	1	0	0	1	1	0	0	0	0	1	0	0	0	2	0	0	0	0		611
159	380875	57	1	1	170	65	22.49	1	160	100	60	190	120	70	108	0	0	1	1	2	0	0	1	0	0	0	1	5	3	2	0	0	1	1	0	1	1	0	1	0	1	1	4	0	0	0	0		2811
160	475092	74	3	1	158	60	24.03	1	131	83	48	96	133	65	82	0	0	0	0	0	0	0	0	0	0	1	1	1	1	1	0	0	1	1	1	0	1	0	1	0	1	1	3	0	0	0	1		35000
161	446458	57	1	0	154	54	22.77	1	140	88	52	68	130	72	95	0	0	1	0	1	0	0	0	1	0	1	2	4	3	2	0	0	1	1	1	0	1	0	0	0	1	1	4	0	0	0	1		22153
162	482383	59	1	1	172	75	25.35	1	190	100	90	75	120	65	70	0	1	1	0	2	0	0	1	1	0	0	2	6	4	2	0	0	0	1	0	0	1	0	0	1	1	1	3	0	0	0	1		7760
163	356054	71	2	1	167	76	27.25	1	159	85	74	83	112	72	89	0	0	0	1	1	0	0	1	0	0	0	1	3	2	1	0	0	1	1	0	1	0	0	1	1	0	0	2	0	0	0	0		4489
164	514270	65	2	1	158	75	30.04	1	152	110	42	108	125	68	75	1	0	1	0	2	0	0	1	0	0	0	1	5	3	2	0	0	1	1	0	0	0	0	1	0	0	0	2	0	0	0	0		1410
165	459916	68	2	1	158	60	24.03	2	220	120	100	90	120	68	72	0	1	1	1	3	0	0	1	0	0	0	1	7	4	2	0	0	1	1	0	0	0	0	1	0	0	1	4	0	0	0	1		346
166	398057	81	3	1	165	65	23.88	1	130	90	40	78	126	72	70	0	0	0	0	0	0	0	0	0	0	0	0	0	0	0	0	0	0	1	0	0	0	0	0	0	0	1	3	0	0	0	0
167	503773	65	2	0	160	50	19.53	1	112	66	46	72	122	72	80	1	1	1	1	4	0	0	1	0	0	0	1	9	5	2	0	0	0	0	0	0	0	0	0	0	0	1	4	0	0	0	1		2945
168	514468	63	2	0	152	46	19.91	1	95	60	35	63	98	60	60	1	0	0	0	1	1	0	0	0	0	0	1	3	2	1	0	0	1	1	0	0	0	0	1	0	0	0	2	0	0	0	1		1921
169	300167	79	3	0	168	69	24.45	1	123	70	53	85	120	80	60	0	0	0	1	1	1	0	1	1	0	0	3	5	4	2	0	0	0	1	0	0	0	0	0	1	0	0	2	0	0	0	0		14287
170	460416	52	1	0	150	42	18.67	1	132	70	62	85	140	80	76	0	1	1	0	2	1	0	1	1	0	1	4	8	6	3	0	0	1	1	1	0	1	0	1	0	1	1	3	0	0	0	0		35000
171	515333	74	3	1	170	72	24.91	1	118	80	38	58	125	78	75	0	0	1	1	2	0	0	0	0	0	1	1	5	3	2	1	0	1	0	0	0	0	0	0	0	0	1	3	0	0	0	0		1740
172	222550	86	3	0	154	54	22.77	1	130	60	70	82	130	60	78	0	1	1	0	2	0	0	1	0	0	0	1	5	3	2	0	0	0	1	0	1	0	0	0	0	0	0	2	0	0	0	1		15528
173	479071	62	2	1	170	53	18.34	1	126	77	49	71	110	68	68	0	1	0	0	1	0	0	1	0	0	0	1	3	2	1	0	1	1	1	0	1	0	0	0	0	0	1	4	0	0	0	1	1	49
174	271509	60	1	0	168	69	24.45	1	120	80	40	76	120	80	60	0	0	0	0	0	0	0	0	0	0	0	0	0	0	0	0	0	1	0	0	0	0	0	0	0	0	0	2	0	0	0	0
175	515603	75	3	0	158	75	30.04	1	111	67	44	70	115	60	66	0	1	0	0	1	0	0	1	0	0	0	1	3	2	1	0	0	1	1	0	0	0	0	1	0	0	1	3	0	0	0	1	1	2314
176	261017	81	3	0	168	69	24.45	2	122	76	46	78	120	80	60	0	0	0	1	1	0	0	0	0	0	0	0	2	1	1	0	0	0	1	0	0	0	0	0	0	0	0	2	0	0	0	0		1632
177	515526	80	3	1	163	65	24.46	1	118	77	41	76	126	80	72	1	0	0	0	1	0	0	0	1	0	0	1	3	2	1	0	0	1	0	1	0	0	0	1	0	0	0	2	0	0	1	0		365
178	435886	72	2	1	170	56	19.38	1	130	58	72	84	147	80	79	0	1	1	0	2	0	0	0	1	0	1	2	6	4	2	0	0	1	1	0	0	1	0	0	0	1	1	4	0	0	0	0		35000
179	516628	78	3	1	158	75	30.04	1	126	74	52	70	120	70	70	1	0	1	1	3	0	0	1	0	0	0	1	7	4	2	0	0	1	1	0	0	0	0	1	0	0	0	2	0	0	0	1		3367
180	516627	53	1	1	172	74	25.01	2	125	78	47	65	130	70	74	1	0	0	0	1	0	0	0	0	0	0	0	2	1	1	0	0	1	1	0	0	0	0	1	0	0	1	3	0	0	0	1	1	883
181	317438	83	3	1	168	69	24.45	1	148	50	98	60	134	70	70	1	0	1	1	3	1	0	0	0	0	0	1	7	4	2	0	0	1	1	0	0	0	0	1	1	0	1	4	0	0	0	1	1	2769
182	224005	59	1	1	172	79	26.7	1	118	75	43	70	110	60	72	1	0	0	0	1	0	0	0	1	0	0	1	3	2	1	1	0	1	0	1	0	0	0	1	0	0	1	3	0	0	0	1		216
183	517330	67	2	1	168	65	23.03	1	100	60	40	77	106	68	75	1	0	0	0	1	0	0	0	0	0	0	0	2	1	1	1	0	1	0	0	0	1	0	1	0	0	1	4	0	0	0	1	1	54
184	439320	68	2	1	160	56	21.88	1	150	90	60	60	134	90	60	0	0	0	0	0	0	0	0	0	0	0	0	0	0	0	1	1	0	1	0	0	0	0	0	0	0	0	2	0	0	0	0
185	517619	25	1	0	158	75	30.04	1	127	86	41	83	130	86	60	0	1	1	0	2	0	0	0	0	0	0	0	4	2	1	0	0	0	0	1	0	1	0	0	0	0	1	3	0	0	0	0		5133
186	449659	70	2	1	170	62	21.45	2	146	77	69	62	102	56	63	0	0	0	0	0	0	0	0	0	0	0	0	0	0	0	1	0	1	1	0	0	1	0	0	0	0	1	3	0	0	0	0		230
187	517954	48	1	1	165	80	29.38	1	130	80	50	70	126	70	74	1	0	0	0	1	0	0	0	0	0	0	0	2	1	1	1	0	1	1	0	0	0	0	1	0	0	0	2	0	0	0	0		100
188	223475	73	2	0	150	65	28.89	1	121	60	61	98	130	78	75	0	0	0	0	0	1	0	0	0	0	0	1	1	1	1	0	0	1	1	1	0	1	0	1	0	0	1	3	0	0	0	0		435
189	427457	61	2	1	160	54	21.09	1	180	96	84	78	120	75	72	1	1	0	0	2	0	0	1	0	0	0	1	5	3	2	0	0	1	1	0	0	0	0	1	0	0	0	2	0	0	0	1	1	124
190	408384	78	3	1	160	65	25.39	1	173	90	83	96	127	80	57	0	0	0	1	1	0	0	0	0	0	0	0	2	1	1	1	0	1	1	0	0	0	0	1	0	0	0	2	0	0	0	1	1	1790
191	217394	80	3	1	173	82	27.4	1	130	69	61	80	120	80	75	0	1	0	0	1	0	0	0	0	0	0	0	2	1	1	1	0	1	0	0	0	0	0	1	0	0	0	2	0	0	0	1		85
192	481401	67	2	1	160	60	23.44	1	140	80	60	78	110	62	71	1	0	0	0	1	0	0	0	0	0	0	0	2	1	1	1	0	1	0	0	0	1	0	1	0	0	0	2	0	0	0	1	1	78
193	518187	58	1	0	158	75	30.04	1	130	80	50	78	114	60	70	1	1	0	0	2	0	0	0	0	0	0	0	4	2	1	0	0	1	0	0	0	1	0	1	0	0	0	2	0	0	0	1	1
194	518018	49	1	0	152	58	25.1	2	160	100	60	93	125	70	86	0	1	1	1	3	1	0	1	0	0	0	2	8	5	2	0	0	0	0	0	1	0	0	0	0	0	1	4	0	0	0	1		1829
195	518515	82	3	1	158	75	30.04	1	120	80	40	98	118	60	70	0	1	1	0	2	1	0	0	0	0	0	1	5	3	2	1	1	1	1	0	1	0	0	0	0	0	1	3	0	0	0	1		3648
196	518620	95	3	1	168	55	19.49	2	137	97	40	142	128	68	80	0	0	1	0	1	1	0	0	1	0	1	3	5	4	2	0	0	0	0	0	1	0	0	0	0	0	0	2	0	0	0	1		2923
197	456299	71	2	1	171	57	19.49	1	140	80	60	87	148	88	78	0	1	1	1	3	0	0	1	0	0	1	2	8	5	2	1	0	0	1	0	0	0	0	0	0	1	1	4	0	0	0	0		35000
198	518888	67	2	1	168	48	17.01	1	140	90	50	71	90	60	65	0	0	0	0	0	0	0	0	0	0	0	0	0	0	0	1	0	0	1	0	0	0	0	0	0	1	0	2	0	0	0	1		3256
199	422406	50	1	0	150	45	20	1	138	82	56	76	145	90	72	0	1	1	0	2	0	0	0	0	0	1	1	5	3	2	0	0	0	1	0	0	0	0	0	0	1	1	3	0	0	0	0		35000
200	478312	76	3	1	168	75	26.57	1	120	80	40	50	130	80	75	0	0	1	0	1	0	0	0	0	0	0	0	2	1	1	1	1	1	1	0	0	1	1	1	0	0	1	3	0	0	0	1	1	1819
201	327552	64	2	0	161	73	28.16	1	145	75	70	96	140	81	80	0	1	1	1	3	0	0	1	1	0	1	3	9	6	3	0	0	1	1	1	0	1	0	0	0	1	1	3	0	0	0	0
202	519592	73	2	1	166	74	26.85	1	150	80	70	81	132	75	80	0	1	1	0	2	0	0	0	0	0	0	0	4	2	1	0	0	1	0	0	0	0	0	1	0	0	0	2	0	0	0	1		3900
203	489278	70	2	0	158	60	24.03	1	192	112	80	122	142	70	88	0	1	1	1	3	1	0	1	1	0	0	3	9	6	3	0	0	1	0	1	0	0	0	0	0	0	1	3	0	0	0	1		4914
204	515912	63	2	1	158	75	30.04	1	104	70	34	76	110	70	60	1	0	0	0	1	0	0	1	0	0	0	1	3	2	1	1	1	1	0	0	0	0	0	1	0	0	0	2	0	0	0	1	1	425
205	337414	73	2	0	165	67	24.61	2	140	90	50	77	120	70	68	0	0	1	0	1	0	0	0	0	0	0	0	2	1	1	0	0	1	0	0	1	0	0	0	0	0	0	2	0	0	0	0		2998
206	520125	52	1	1	175	73	23.84	1	120	88	32	64	116	72	70	1	0	0	0	1	0	0	0	0	0	0	0	2	1	1	1	0	1	0	0	0	1	0	1	0	0	0	2	0	0	0	1	1	329
207	504082	75	3	1	160	75	29.3	1	136	70	66	96	120	70	72	0	0	0	0	0	0	0	0	0	0	1	1	1	1	1	0	0	1	0	0	0	1	0	0	0	0	0	2	0	0	0	1		4514
208	367019	77	3	1	170	65	22.49	1	140	90	50	78	120	70	60	1	0	0	0	1	0	0	0	0	0	0	0	2	1	1	0	0	1	1	1	0	0	0	1	1	0	1	3	0	0	0	1	0
209	341229	73	2	0	155	65	27.06	1	150	80	70	80	110	86	82	0	0	0	0	0	0	0	0	0	0	0	0	0	0	0	0	0	1	1	1	0	0	1	0	0	0	1	3	0	0	0	0
210	478519	80	3	1	168	60	21.26	1	130	80	50	78	130	70	72	1	1	1	0	3	1	0	1	0	0	0	2	8	5	2	0	0	1	1	1	0	0	0	0	0	0	0	2	0	0	0	0		723
211	441618	62	2	1	178	70	22.09	1	180	120	60	94	135	85	74	1	1	0	0	2	0	0	0	0	0	0	0	4	2	1	0	0	1	1	0	0	0	0	0	0	0	0	2	0	0	0	1		73
212	256652	69	2	1	165	59	21.67	1	170	100	70	78	122	70	72	0	1	1	1	3	1	0	1	0	0	0	2	8	5	2	0	0	1	1	0	0	1	0	0	1	0	1	3	0	0	0	1		2398
213	431467	77	3	1	165	65	23.88	1	147	92	55	134	120	63	110	0	0	1	1	2	0	0	1	0	1	1	3	7	5	2	1	1	0	0	0	1	0	0	0	1	0	1	3	0	0	0	1		22855
214	382530	66	2	0	158	69	27.64	1	120	80	40	70	120	70	70	0	0	0	0	0	0	0	0	0	0	0	0	0	0	0	0	0	1	0	0	0	0	0	1	0	0	0	2	0	0	0	1		688
215	521305	81	3	1	155	60	24.97	1	155	80	75	85	140	80	82	0	0	1	1	2	0	0	1	0	0	1	2	6	4	2	1	0	1	1	0	0	0	0	0	0	0	1	4	0	0	0	0		3328
216	521484	77	3	0	158	75	30.04	1	140	80	60	70	120	60	66	0	1	1	0	2	0	0	0	1	0	0	1	5	3	2	0	0	1	1	0	0	1	0	0	0	1	1	3	0	0	0	1	1	1688
217	445955	45	1	0	154	54	22.77	2	145	90	55	108	140	70	72	0	1	1	1	3	0	0	1	0	0	0	1	7	4	2	0	0	0	0	1	0	1	0	0	0	1	0	2	0	0	0	1	0	35000
218	339002	44	1	1	168	69	24.45	1	146	105	41	125	137	76	83	0	1	1	0	2	0	0	0	0	0	1	1	5	3	2	0	0	0	0	0	0	0	0	0	0	1	1	3	0	0	0	1		35000
219	242246	69	2	1	160	60	23.44	1	150	100	50	108	115	70	74	1	1	1	1	4	1	0	1	1	0	0	3	11	6	3	0	0	1	1	1	0	1	0	1	0	1	1	4	0	0	0	1		35000
220	300037	59	1	0	168	69	24.45	1	150	51	99	120	120	80	72	0	1	1	1	3	0	0	0	1	0	0	1	7	4	2	0	0	0	0	0	1	0	0	0	0	0	0	2	0	0	0	1		1934
221	416226	79	3	1	165	54	19.83	1	140	80	60	74	110	70	62	1	0	1	0	2	0	0	1	1	0	0	2	6	4	2	1	0	1	1	0	0	1	0	1	0	0	0	2	0	0	0	1	0
222	494555	72	2	1	165	65	23.88	1	130	86	44	93	120	80	60	0	0	0	0	0	0	0	0	0	0	0	0	0	0	0	0	0	1	0	1	0	0	0	0	0	0	0	2	0	0	0	1		1144
223	444872	65	2	1	165	73.5	27	1	135	70	65	70	130	80	72	0	1	0	0	1	1	0	0	0	0	0	1	3	2	1	1	1	1	1	0	0	1	0	1	0	0	0	2	0	0	0	1		147
224	522458	73	2	1	168	70	24.8	1	120	60	60	47	120	70	68	0	1	1	1	3	0	0	0	1	0	0	1	7	4	2	0	0	1	1	0	0	0	0	1	0	0	0	2	0	0	0	1		1455
225	455016	68	2	0	156	57	23.42	1	108	75	33	100	120	80	60	0	0	0	0	0	0	0	0	0	0	0	0	0	0	0	0	0	0	0	0	1	0	0	0	0	0	1	3	0	0	0	0
226	406386	85	3	1	160	60	23.44	1	160	80	80	65	120	65	70	0	1	0	0	1	0	0	1	1	0	0	2	4	3	2	0	0	1	1	0	0	0	1	1	0	0	1	3	0	0	0	1	0	962
227	522337	64	2	0	158	75	30.04	1	160	90	70	80	115	70	72	0	1	0	0	1	0	0	0	0	0	0	0	2	1	1	0	0	1	1	1	0	0	0	1	0	0	1	4	0	0	0	1	1	3234
228	522688	72	2	1	158	75	30.04	2	120	72	48	88	122	76	68	1	0	1	0	2	0	0	1	0	0	0	1	5	3	2	1	0	1	1	0	0	0	0	1	0	0	1	3	0	0	0	1		5692
229	501807	54	1	1	158	75	30.04	2	60	40	20	231	123	85	64	1	0	0	0	1	0	0	0	0	0	0	0	2	1	1	0	0	1	0	0	0	0	0	1	0	0	1	3	0	0	0	1	0	601
230	358603	82	3	0	154	54	22.77	2	100	58	42	74	114	62	68	0	1	1	0	2	0	0	0	0	0	0	0	4	2	1	0	0	1	1	0	0	1	0	0	0	0	1	3	0	0	0	1		18101
231	522573	63	2	0	158	75	30.04	1	111	72	39	110	120	80	96	0	0	1	1	2	0	0	1	0	0	1	2	6	4	2	1	0	0	1	1	0	0	0	0	1	0	1	3	0	0	0	0		6582
232	261766	70	2	1	165	49	18	2	130	80	50	85	150	80	70	0	0	0	0	0	0	0	0	0	0	0	0	0	0	0	0	0	0	1	0	0	0	0	0	0	1	1	3	0	0	0	0		35000
233	523285	61	2	1	158	75	30.04	1	160	95	65	83	140	80	68	1	0	0	0	1	0	0	1	0	0	0	1	3	2	1	1	0	1	1	0	0	0	0	1	0	0	0	2	0	0	0	1	1	1557
234	523255	53	1	1	158	75	30.04	2	80	70	10	100	92	64	75	1	0	1	0	2	0	0	1	0	0	0	1	5	3	2	1	0	1	0	1	0	0	1	1	0	0	1	4	0	0	0	1	1	116
235	363863	66	2	0	154	54	22.77	2	193	88	105	86	142	72	85	0	0	1	0	1	0	0	0	1	0	0	1	3	2	1	0	0	1	1	1	0	0	0	0	0	1	1	3	0	0	0	0		35000
236	523761	73	2	1	158	75	30.04	1	119	72	47	72	105	62	65	1	0	1	0	2	0	0	1	0	0	0	1	5	3	2	1	0	1	0	1	0	1	0	1	0	0	0	2	0	0	0	1	1	251
237	243112	69	2	0	154	54	22.77	2	150	100	50	105	150	100	105	0	1	1	0	2	1	0	1	1	0	1	4	8	6	3	0	0	1	1	0	0	1	1	1	0	0	1	4	0	0	0	1		35000
238	510874	75	3	1	173	96	32.08	1	120	70	50	98	145	87	88	0	1	1	1	3	0	0	1	1	0	1	3	9	6	3	0	0	1	1	0	1	1	0	0	1	0	1	3	0	0	0	1		9126
239	524018	82	3	1	172	60	20.28	2	134	72	62	97	120	60	65	1	0	1	1	3	1	0	1	0	0	1	3	9	6	3	1	0	1	1	0	0	0	0	1	0	0	1	4	0	0	0	1	0	13330
240	524150	66	2	0	158	75	30.04	1	115	85	30	105	120	80	60	1	0	0	0	1	1	0	1	0	0	1	3	5	4	2	0	0	1	1	0	0	1	0	1	0	1	1	4	0	0	1	1	1	987
241	469072	78	3	1	158	60	24.03	2	148	92	56	88	120	80	60	0	0	0	0	0	0	0	0	0	0	0	0	0	0	0	0	0	1	1	0	1	1	0	0	0	0	1	3	0	0	0	1		2863
242	351017	75	3	1	170	67	23.18	1	160	80	80	92	120	75	70	0	1	1	1	3	1	0	1	1	0	1	4	10	6	3	0	0	1	1	0	1	0	1	0	1	0	1	4	0	0	0	1		8252
243	437356	83	3	0	160	70	27.34	1	125	77	48	75	112	76	87	0	1	1	0	2	0	0	0	0	0	0	0	4	2	1	0	0	0	1	0	1	0	0	0	0	0	1	4	1	0	0	0		7070
244	524797	61	2	0	152	50	21.64	1	128	76	52	66	120	70	72	0	1	1	0	2	0	0	1	1	0	1	3	7	5	2	0	0	1	1	0	0	1	0	0	0	0	1	4	0	0	0	0		14541
245	325472	66	2	1	168	69	24.45	1	105	62	43	79	130	70	70	1	1	0	0	2	0	0	0	0	0	0	0	4	2	1	0	0	1	1	0	0	0	0	0	0	0	1	3	0	0	0	1	0	402
246	329169	59	1	0	168	69	24.45	1	125	78	47	80	150	80	80	0	1	0	0	1	0	0	0	1	1	0	2	4	3	2	0	0	0	0	0	0	0	0	0	0	1	0	2	0	0	0	0		28527
247	501818	80	3	0	158	75	30.04	1	149	64	85	104	120	61	70	1	1	0	0	2	1	0	1	0	1	1	4	8	6	3	0	0	1	0	0	0	1	0	1	0	1	1	4	0	0	0	0		4078
248	225167	76	3	1	165	62	22.77	2	121	75	46	80	138	80	88	0	0	0	1	1	0	0	0	1	0	0	1	3	2	1	0	0	1	0	1	1	1	0	0	1	1	1	3	0	0	0	1		3628
249	340686	73	2	0	148	53	24.2	1	130	70	60	70	121	70	78	0	1	1	0	2	0	0	0	1	0	0	1	5	3	2	0	0	0	1	0	0	0	0	0	0	0	0	2	0	0	0	0		2698
250	468850	53	1	1	158	60	24.03	1	140	80	60	78	120	80	60	0	0	0	0	0	0	0	0	0	0	0	0	0	0	0	0	0	0	0	1	0	1	0	0	0	1	1	3	0	0	0	0		19021
251	437232	69	2	1	160	72	28.13	1	125	78	47	66	120	70	64	1	0	0	0	1	0	0	0	0	0	0	0	2	1	1	0	0	1	1	0	0	1	0	1	0	0	0	2	0	0	0	1		1013
252	526097	92	3	0	158	75	30.04	1	120	71	49	88	120	80	60	0	0	0	0	0	0	0	0	0	0	0	0	0	0	0	0	0	1	1	0	0	0	0	0	0	0	0	2	0	0	0	0		1214
253	439979	69	2	1	165	70	25.71	2	130	80	50	77	125	73	72	0	1	1	0	2	0	0	0	0	0	0	0	4	2	1	0	0	1	1	0	0	0	0	0	0	0	0	2	0	0	0	0
254	392514	63	2	1	170	56	19.38	1	142	70	72	67	145	75	65	0	0	0	1	1	0	0	1	1	0	1	3	5	4	2	0	0	1	1	0	0	1	0	0	0	1	1	3	0	0	0	0		35000
255	402732	78	3	0	154	54	22.77	1	174	82	92	112	110	70	70	0	0	0	0	0	0	0	1	0	0	0	1	1	1	1	0	0	1	0	0	0	0	0	1	0	0	0	2	0	0	0	1	0
256	404408	72	2	0	154	54	22.77	1	130	80	50	82	116	75	85	1	0	0	0	1	0	0	0	0	0	0	0	2	1	1	0	0	1	1	0	0	0	0	1	0	0	0	2	0	0	0	1	0
257	499741	43	1	0	158	75	30.04	1	160	100	60	110	156	74	86	0	1	1	0	2	0	0	1	1	1	1	4	8	6	3	0	0	0	1	0	0	0	0	0	0	1	1	4	0	0	0	0		35000
258	365215	51	1	1	170	68	23.53	2	150	100	50	80	130	80	68	0	1	1	0	2	0	0	0	1	0	0	1	5	3	2	0	0	1	1	0	0	0	0	0	0	1	1	4	0	0	0	1		7699
259	323662	78	3	1	168	69	24.45	1	140	70	70	90	130	70	85	1	1	0	0	2	0	0	0	0	0	0	0	4	2	1	0	0	1	0	0	0	1	1	1	0	1	0	2	0	0	0	1		389
260	527264	61	2	0	158	75	30.04	1	139	92	47	94	130	80	80	0	0	1	0	1	0	0	1	1	0	0	2	4	3	2	0	0	1	0	0	0	0	0	0	0	0	1	3	0	0	0	0		13231
261	421864	68	2	0	154	54	22.77	2	175	75	100	80	153	84	73	0	0	0	0	0	0	0	0	0	0	1	1	1	1	1	0	0	1	0	0	0	1	0	0	0	1	1	3	0	0	0	0
262	477969	74	3	1	158	60	24.03	1	140	70	70	68	125	72	75	0	0	0	0	0	0	0	0	0	0	0	0	0	0	0	0	0	0	0	0	0	0	0	0	0	0	0	2	0	0	0	0		1939
263	498371	67	2	1	158	75	30.04	1	140	90	50	79	138	80	70	0	0	0	1	1	0	0	0	1	0	0	1	3	2	1	1	0	0	1	0	1	0	0	0	1	0	1	3	0	0	0	0		11808
264	537725	39	1	1	158	75	30.04	2	190	120	70	96	155	98	70	0	0	1	0	1	0	0	0	0	0	1	1	3	2	1	1	1	0	1	0	0	0	0	0	0	0	1	3	0	0	0	1		8166
265	528154	64	2	1	158	75	30.04	2	130	80	50	86	100	65	60	0	1	0	0	1	0	0	0	0	0	0	0	2	1	1	1	1	1	0	1	0	0	0	1	0	0	1	3	0	0	0	1	0	27
266	528452	78	3	0	158	75	30.04	2	121	69	52	65	92	54	62	0	1	0	0	1	0	0	0	0	0	1	1	3	2	1	0	0	1	0	0	0	0	0	1	0	0	1	4	0	0	0	1	1	3748
267	528863	52	1	1	158	75	30.04	2	102	62	40	72	90	66	74	0	1	0	0	1	0	0	0	0	0	1	1	3	2	1	1	1	1	0	0	0	0	0	1	0	0	1	4	0	0	0	1	1	3457
268	528344	74	3	1	158	75	30.04	2	100	70	30	102	98	65	75	1	0	0	0	1	0	0	0	0	0	1	1	3	2	1	0	0	1	1	0	1	0	0	1	0	0	1	3	0	0	0	1		3575
269	430878	70	2	1	175	56	18.29	2	142	84	58	70	125	80	70	1	0	0	0	1	0	0	0	0	0	0	0	2	1	1	0	0	1	1	0	0	0	0	1	0	0	1	3	0	0	0	1		176
270	529246	69	2	1	158	75	30.04	1	112	80	32	80	120	80	60	0	1	1	0	2	0	0	0	0	0	1	1	5	3	2	0	0	0	0	0	0	0	1	0	0	0	0	2	0	0	0	0		5733
271	474040	67	2	1	158	60	24.03	2	210	130	80	90	140	90	70	1	0	0	0	1	0	0	0	0	0	0	0	2	1	1	1	0	1	1	0	0	0	0	1	0	1	1	4	0	0	0	1	1	3866
272	529460	72	2	1	158	75	30.04	1	145	74	71	78	138	83	72	0	1	1	0	2	0	0	0	1	0	0	1	5	3	2	0	1	0	1	0	0	0	0	0	0	0	0	2	0	0	0	1		2261
273	529467	81	3	1	158	75	30.04	2	150	80	70	72	160	84	68	1	0	0	0	1	0	0	1	0	0	0	1	3	2	1	0	0	1	1	0	0	0	0	1	0	0	1	3	0	0	0	1		1361
274	388450	74	3	1	167	65	23.31	2	98	60	38	90	110	70	89	0	1	1	0	2	0	0	0	1	0	0	1	5	3	2	0	0	1	0	0	1	1	0	0	0	0	1	3	0	0	0	1		2713
275	530355	50	1	0	158	75	30.04	1	115	75	40	103	118	75	80	1	1	1	0	3	1	1	1	1	0	1	5	11	6	3	0	0	1	1	1	0	1	0	1	0	0	1	4	0	0	0	1	1	10951
276	400509	80	3	0	154	54	22.77	2	140	80	60	67	110	70	70	0	1	0	0	1	0	0	0	0	0	0	0	2	1	1	0	0	1	1	0	0	0	1	1	1	0	1	3	0	0	0	1		2309
277	456683	69	2	0	158	60	24.03	1	140	90	50	82	125	75	70	0	1	1	0	2	0	0	0	1	0	0	1	5	3	2	0	0	0	1	0	0	0	0	0	0	1	1	3	0	0	0	1		18397
278	530928	62	2	1	158	75	30.04	1	160	100	60	100	128	80	80	0	1	1	0	2	0	0	1	1	0	0	2	6	4	2	0	0	1	1	1	1	0	1	0	0	0	1	4	0	0	0	1		2109
279	493373	29	1	1	158	75	30.04	2	159	110	49	91	132	85	85	0	1	1	1	3	0	0	1	0	0	0	1	7	4	2	1	0	0	1	1	0	1	0	0	0	0	1	4	0	0	0	1		1206
280	531319	47	1	1	158	75	30.04	2	140	80	60	69	120	70	72	0	1	1	0	2	0	0	0	1	1	0	2	6	4	2	0	0	1	1	0	1	1	0	0	0	1	1	3	0	0	0	1		4720
281	278496	38	1	1	168	69	24.45	2	133	80	53	111	98	64	74	1	0	0	0	1	0	0	0	0	0	0	0	2	1	1	0	0	1	0	1	0	1	0	1	0	0	0	2	0	0	0	1	0
282	438542	67	2	1	170	65	22.49	1	134	86	48	74	120	60	62	0	1	1	1	3	0	0	1	1	0	1	3	9	6	3	0	0	1	1	0	0	1	0	1	0	0	1	4	0	0	0	1		6841
283	531869	78	3	1	158	75	30.04	1	124	76	48	54	110	64	52	0	1	1	1	3	0	0	1	1	0	0	2	8	5	2	1	0	1	0	0	0	0	0	0	0	0	1	4	0	0	0	1		11038
284	402844	44	1	1	178	65	20.52	2	200	166	34	78	124	78	63	1	1	1	0	3	0	0	0	0	1	1	2	8	5	2	1	1	1	1	0	0	0	0	1	0	1	1	3	0	0	0	1		14128
285	532259	82	3	0	158	75	30.04	1	160	90	70	85	130	80	75	0	1	1	0	2	0	0	0	0	0	0	0	4	2	1	0	0	1	1	0	0	0	0	0	0	1	1	3	0	0	0	1		35000
286	532447	70	2	1	158	75	30.04	2	124	78	46	58	122	72	56	1	0	0	0	1	0	0	0	0	0	0	0	2	1	1	0	0	1	1	1	0	1	0	1	0	0	1	3	0	0	0	1	0
287	444769	91	3	1	160	56	21.88	2	150	90	60	80	140	80	60	0	0	0	0	0	0	0	0	0	0	0	0	0	0	0	0	0	1	1	0	0	0	0	1	1	1	1	3	0	0	0	0
288	252811	76	3	1	168	69	24.45	1	117	84	33	76	104	70	84	1	0	0	0	1	0	0	0	0	0	0	0	2	1	1	0	0	1	1	0	0	0	0	1	0	0	1	4	0	0	0	1	1	4293
289	532890	65	2	1	158	75	30.04	1	160	104	56	85	101	58	88	1	0	0	0	1	0	0	1	0	0	0	1	3	2	1	1	0	1	1	0	0	1	0	1	0	0	0	2	0	0	0	1	0	1167
290	456249	85	3	1	158	60	24.03	2	150	73	77	100	120	70	72	0	0	1	1	2	0	0	1	0	0	1	2	6	4	2	0	0	0	1	0	0	0	0	0	0	0	1	3	0	0	0	1		29418
291	297859	55	1	0	168	69	24.45	1	115	72	43	53	120	80	80	0	1	1	0	2	0	0	0	0	0	0	0	4	2	1	0	0	0	0	0	1	0	0	0	0	0	1	3	0	0	0	1		2044
292	454134	64	2	1	170	56	19.38	1	150	80	70	80	130	75	75	0	1	0	0	1	0	0	0	0	0	0	0	2	1	1	0	0	1	1	0	0	1	1	1	0	0	0	2	0	0	0	0
293	533402	85	3	1	158	75	30.04	1	140	90	50	110	106	60	72	1	0	0	0	1	0	0	1	0	0	0	1	3	2	1	1	0	1	1	0	0	0	0	1	0	0	0	2	0	0	0	1	1	4268
294	533330	60	1	0	158	75	30.04	2	175	90	85	98	151	86	67	0	1	1	0	2	0	0	1	1	0	1	3	7	5	2	0	0	1	1	0	0	1	0	0	0	0	1	4	0	0	0	1		32447
295	413176	62	2	1	180	75	23.15	2	142	84	58	86	130	70	70	0	0	1	0	1	0	0	1	0	0	1	2	4	3	2	0	0	0	1	0	0	1	0	0	0	1	1	4	0	0	0	0		16225.7
296	310631	60	1	1	168	69	24.45	1	160	110	50	75	130	80	85	0	1	1	1	3	0	0	1	1	0	0	2	8	5	2	0	0	1	1	0	1	0	0	0	1	0	1	3	0	0	0	1		3485
297	533958	76	3	1	158	75	30.04	1	135	70	65	70	130	80	70	1	0	1	1	3	0	0	0	0	0	0	0	6	3	2	0	0	1	1	0	0	0	0	0	0	0	1	3	0	0	0	1		5202
298	468167	65	2	0	148	39	17.8	2	130	80	50	90	130	82	78	1	1	0	0	2	0	0	1	0	0	0	1	5	3	2	0	0	1	0	0	0	1	1	1	0	1	0	2	0	0	0	1	1	9308
299	534177	75	3	1	160	60	23.44	1	85	55	30	47	110	60	70	1	1	0	0	2	0	0	0	0	0	0	0	4	2	1	1	1	1	1	0	0	0	0	1	0	0	0	2	0	0	0	1	0
300	521130	87	3	1	172	76	25.69	1	140	80	60	61	140	90	64	1	1	1	0	3	0	0	0	0	0	0	0	6	3	2	1	0	1	0	0	0	0	0	0	0	1	0	2	0	0	0	0		4654
301	350282	77	3	0	165	52	19.1	1	152	91	61	81	132	75	71	0	0	0	1	1	0	0	1	0	0	0	1	3	2	1	0	0	0	1	0	0	0	1	0	0	0	1	3	0	0	0	1
302	525270	75	3	0	158	75	30.04	1	150	100	50	118	120	80	65	0	1	1	0	2	0	0	0	0	0	0	0	4	2	1	0	0	1	1	0	0	0	1	1	0	0	1	3	0	0	0	1	1	10994
303	486145	48	1	0	168	75	26.57	2	130	80	50	110	134	78	82	0	1	1	0	2	0	0	0	0	0	0	0	4	2	1	0	0	0	0	0	1	0	0	0	0	0	0	2	0	0	0	1		3494
304	252459	76	3	1	165	66	24.24	1	128	75	53	75	138	72	61	0	1	1	0	2	0	0	0	0	0	0	0	4	2	1	1	0	1	1	0	0	0	0	1	0	0	1	3	0	0	0	1	1	1698
305	534565	44	1	1	165	64	23.51	1	230	120	110	120	179	110	96	0	0	0	0	0	0	0	0	0	0	0	0	0	0	0	0	0	0	1	1	0	0	0	0	0	1	1	3	0	0	0	1	0	19947
306	534681	62	2	1	158	75	30.04	1	85	56	29	68	112	72	70	1	0	1	0	2	0	0	0	0	0	0	0	4	2	1	1	1	1	0	1	0	1	0	1	0	1	1	4	0	0	0	1	1	22
307	534720	63	2	1	158	75	30.04	2	140	70	70	80	145	80	78	0	0	1	1	2	0	0	0	1	0	0	1	5	3	2	1	0	1	0	0	0	1	0	1	0	1	1	4	0	0	0	0		2049
308	534907	78	3	1	158	55	22.03	2	150	92	58	71	132	80	72	0	1	0	0	1	0	0	0	0	0	0	0	2	1	1	0	0	1	1	0	0	0	1	1	0	0	0	2	0	0	0	1	1	1604
309	492020	79	3	1	170	59	20.42	1	114	50	64	64	128	62	64	0	1	1	0	2	0	0	0	1	0	0	1	5	3	2	0	0	1	1	0	0	0	0	0	0	0	1	3	0	0	0	1		1655
310	504133	68	2	1	170	48	16.61	1	106	48	58	58	105	53	61	0	1	1	0	2	0	0	1	0	0	0	1	5	3	2	1	0	0	0	0	0	0	0	0	0	0	0	2	0	0	0	1		24564
311	535264	78	3	0	158	80	32.05	1	150	80	70	100	140	73	72	0	1	1	1	3	0	0	1	1	0	0	2	8	5	2	0	0	1	1	1	0	0	0	1	0	0	1	3	0	0	0	1		2245
312	535520	60	1	1	170	54	18.69	2	105	70	35	145	105	70	114	0	1	1	0	2	0	0	1	1	1	0	3	7	5	2	1	0	0	0	0	1	0	0	0	0	0	1	3	0	0	0	1		1604
313	375370	76	3	1	175	65	21.22	1	120	72	48	80	115	70	88	0	0	0	0	0	0	0	0	0	0	0	0	0	0	0	1	0	0	0	0	0	0	0	0	0	0	1	4	0	0	0	0
314	313351	70	2	1	157	83	33.67	1	120	78	42	120	135	75	86	0	1	0	0	1	0	0	0	1	0	0	1	3	2	1	0	0	0	1	0	1	1	0	0	0	0	1	3	0	0	0	1		3192
315	445405	70	2	1	168	56	19.84	2	164	67	97	72	132	80	110	0	0	0	0	0	0	0	0	0	0	0	0	0	0	0	0	0	1	1	0	0	0	0	0	0	0	0	2	0	0	0	1		374
316	464322	78	3	0	152	50	21.64	1	130	80	50	50	126	70	50	0	1	1	1	3	0	0	1	0	0	0	1	7	4	2	0	0	0	1	0	1	1	0	0	0	0	0	2	0	0	0	1		6679
317	514461	78	3	1	165	54	19.83	1	145	92	53	106	118	70	52	0	0	1	1	2	0	0	0	0	0	1	1	5	3	2	0	0	1	1	1	1	0	1	1	0	0	1	4	0	0	0	1		33156
318	362761	62	2	0	162	62	23.62	1	130	78	52	89	130	80	70	0	0	0	0	0	0	0	0	0	0	0	0	0	0	0	0	0	1	1	0	0	1	1	1	0	0	1	3	0	0	0	1		1795
319	536196	77	3	1	158	75	30.04	1	128	72	56	78	89	56	71	1	1	1	0	3	0	0	1	0	0	0	1	7	4	2	1	0	1	1	0	0	1	1	1	1	0	1	3	0	0	0	1	1	497
320	536359	72	2	1	158	75	30.04	2	100	70	30	80	107	73	85	1	1	0	0	2	0	0	1	0	0	1	2	6	4	2	1	0	1	1	0	0	0	0	1	0	1	1	3	0	0	0	1	0
321	387242	72	2	1	162	60	22.86	2	120	68	52	67	132	90	65	0	0	1	1	2	0	0	1	0	0	0	1	5	3	2	0	1	0	1	0	0	0	0	0	0	0	0	2	0	0	0	1		22882
322	227589	69	2	0	145	60	28.54	1	120	80	40	88	126	70	60	0	0	0	1	1	0	0	1	0	0	0	1	3	2	1	0	0	0	0	1	0	1	0	0	0	0	1	3	1	0	0	1		12646
323	453405	69	2	0	154	54	22.77	1	170	100	70	103	138	82	75	0	1	1	1	3	0	0	1	0	0	1	2	8	5	2	0	0	0	1	1	1	1	0	0	0	1	1	4	0	0	0	1		32682
324	333568	81	3	1	153	53	22.64	1	122	70	52	55	107	48	64	0	1	1	1	3	0	0	0	0	0	1	1	7	4	2	0	0	1	1	0	1	0	1	0	0	0	1	4	0	0	0	1		24295
325	535697	71	2	0	158	75	30.04	1	122	65	57	68	106	70	79	1	1	0	0	2	0	0	1	0	0	0	1	5	3	2	0	0	1	0	0	0	1	0	0	0	0	1	4	0	0	0	1	1	92
326	404137	59	1	0	163	65	24.46	2	126	77	49	75	122	70	65	0	1	1	1	3	0	0	0	0	0	0	0	6	3	2	0	0	1	1	1	0	0	0	0	0	0	0	2	0	0	0	1		3168
327	329466	65	2	1	162	70	26.67	1	122	66	56	82	129	84	72	0	1	1	0	2	0	0	0	1	0	0	1	5	3	2	1	0	1	1	0	0	0	0	1	0	1	0	2	0	0	0	1	1	72
328	536612	53	1	1	166	67	24.31	1	140	86	54	83	140	85	85	0	1	1	1	3	0	0	0	1	0	0	1	7	4	2	1	1	1	1	0	0	1	0	0	1	0	0	2	0	0	0	0		2661
329	536643	82	3	1	170	60	20.76	1	125	63	62	76	121	71	71	0	1	1	1	3	0	0	1	0	0	0	1	7	4	2	1	0	1	1	0	0	0	0	1	1	0	1	4	0	0	0	0		1011
330	515942	81	3	1	169	52	18.21	1	176	98	78	95	112	77	84	0	0	1	1	2	0	0	1	0	0	1	2	6	4	2	1	0	1	1	0	0	0	0	0	1	0	1	3	0	0	0	0
331	537001	67	2	1	168	59	20.9	1	160	90	70	76	120	70	70	1	1	0	0	2	0	0	0	0	0	0	0	4	2	1	0	0	1	1	0	0	0	0	1	0	0	1	3	0	0	0	1	1	695
332	536885	56	1	1	170	60	20.76	1	130	80	50	103	130	72	79	0	0	0	1	1	0	0	1	0	0	0	1	3	2	1	1	0	0	0	1	0	1	0	0	1	0	0	2	0	0	0	0		2852
333	293050	77	3	1	164	60	22.31	1	134	82	52	60	132	80	68	1	0	0	0	1	1	0	0	0	0	0	1	3	2	1	1	0	1	1	1	0	0	0	1	0	0	0	2	0	0	0	1		234
334	537259	76	3	1	165	50	18.37	1	120	70	50	88	124	72	62	1	1	0	0	2	0	0	0	0	0	0	0	4	2	1	1	1	1	0	0	0	0	0	1	0	0	0	2	0	0	0	1		503
335	435380	68	2	1	171	69	23.6	1	112	72	40	102	126	78	75	0	1	0	1	2	0	0	0	0	0	0	0	4	2	1	1	0	1	1	1	0	1	0	1	0	0	0	2	0	0	0	1		319
336	394410	74	3	1	167	60	21.51	1	142	80	62	72	122	70	66	1	1	0	0	2	1	0	0	1	0	0	2	6	4	2	1	1	1	1	0	0	0	0	1	0	0	0	2	0	0	0	1		758
337	537600	62	2	1	158	55	22.03	1	183	128	55	120	130	60	84	0	1	1	0	2	1	0	1	1	0	0	3	7	5	2	0	0	1	1	0	1	0	0	0	0	0	1	3	0	0	0	1	1	3419
338	426331	62	2	0	158	55	22.03	1	160	90	70	80	136	89	60	0	1	1	0	2	0	0	0	0	0	0	0	4	2	1	0	0	1	1	0	0	0	0	0	0	0	0	2	0	0	0	1		3029
339	322267	82	3	1	165	55	20.2	1	112	59	53	55	133	74	70	1	1	1	0	3	1	0	0	0	0	0	1	7	4	2	1	0	1	1	0	0	1	0	1	0	0	1	3	0	0	0	1	1	3660
340	537540	64	2	1	168	70	24.8	1	134	84	50	84	130	70	66	1	0	0	0	1	0	0	0	0	0	0	0	2	1	1	0	0	1	0	0	0	1	0	1	0	0	0	2	0	0	0	1		919
341	448518	73	2	0	154	54	22.77	1	220	130	90	108	122	69	60	1	0	0	1	2	1	0	1	1	0	0	3	7	5	2	0	0	1	1	0	0	0	0	1	0	0	1	4	0	0	0	1	1	495
342	537796	80	3	0	155	52.5	21.85	1	142	100	42	96	107	78	89	0	1	1	0	2	0	0	0	1	0	1	2	6	4	2	0	0	1	0	0	1	0	1	0	0	0	1	3	0	0	0	1		8698
343	537906	78	3	0	160	50	19.53	1	122	71	51	68	136	74	62	1	1	1	0	3	0	0	0	1	0	0	1	7	4	2	0	0	1	1	1	0	0	0	0	0	0	1	3	0	0	0	1		1315
344	506616	65	2	1	162	70	26.67	1	132	70	62	66	140	74	68	0	1	1	1	3	0	0	1	0	0	0	1	7	4	2	1	0	1	0	0	0	0	0	1	0	0	1	3	0	0	0	1		308
345	537987	73	2	0	150	60	26.67	1	135	78	57	109	140	78	86	1	1	1	0	3	0	0	0	0	0	0	0	6	3	2	0	0	1	1	0	0	1	0	0	0	0	1	3	0	0	0	1		2128
346	504323	61	2	1	158	75	30.04	1	135	84	51	68	130	66	66	1	0	0	0	1	1	0	0	0	0	0	1	3	2	1	1	0	1	0	0	0	1	0	1	0	0	1	4	0	0	0	1	1	46
347	538606	70	2	1	162	60	22.86	2	130	74	56	72	120	70	72	0	1	1	0	2	1	0	1	0	1	1	4	8	6	3	1	0	1	1	0	0	1	0	0	0	0	1	4	0	0	0	1	1	3286
348	407118	83	3	1	165	62	22.77	1	135	70	65	75	110	68	71	1	0	0	0	1	0	0	1	0	0	0	1	3	2	1	1	0	1	1	0	0	0	1	1	0	0	1	4	0	0	0	1	1	3946
349	538729	58	1	1	170	78	26.99	1	120	67	53	75	110	80	80	1	0	0	0	1	0	0	0	0	0	0	0	2	1	1	1	1	1	1	1	0	1	0	1	0	1	1	4	0	0	0	1	1	55
350	531424	77	3	0	158	75	30.04	1	96	60	36	64	105	60	68	0	1	0	0	1	0	0	0	0	0	0	0	2	1	1	0	0	1	0	0	0	0	0	1	0	0	1	4	0	0	0	1	1	3922
351	539313	77	3	0	156	51.5	21.16	2	142	72	70	48	122	70	54	0	1	1	0	2	1	0	1	0	0	0	2	6	4	2	0	0	1	1	0	1	0	0	1	0	0	1	3	0	0	0	1		1810
352	247446	70	2	1	180	70	21.6	1	128	72	56	81	110	60	68	0	1	1	1	3	0	0	0	0	0	0	0	6	3	2	0	0	1	0	0	1	0	0	1	0	0	1	3	0	0	0	1		1710
353	355133	87	3	0	154	54	22.77	1	140	80	60	65	110	60	76	0	1	1	0	2	0	0	1	0	0	0	1	5	3	2	0	0	0	1	0	1	1	0	0	0	1	1	3	0	0	0	1		8731
354	518304	84	3	1	157	65	26.37	1	170	80	90	80	125	80	78	0	0	1	1	2	0	0	1	1	0	1	3	7	5	2	1	0	0	1	0	0	0	0	0	0	0	1	4	0	0	0	0		8669
355	310448	74	3	1	164	67	24.91	1	135	90	45	70	120	75	72	1	1	0	0	2	0	0	1	1	0	1	3	7	5	2	0	0	1	1	0	0	1	0	1	0	1	0	2	0	0	0	0		7593
356	539361	58	1	1	158	75	30.04	1	98	56	42	56	100	63	56	1	0	0	0	1	0	0	0	0	0	0	0	2	1	1	1	0	1	1	0	0	0	0	1	0	0	0	2	0	0	0	1	0	802
357	377110	88	3	0	156	54	22.19	2	120	70	50	78	130	72	62	1	1	0	0	2	1	0	1	0	0	0	2	6	4	2	0	0	1	0	0	0	0	0	0	0	0	1	3	0	0	0	0		1468
358	540013	64	2	0	158	75	30.04	1	125	70	55	80	99	70	76	1	0	1	1	3	1	0	1	0	0	0	2	8	5	2	0	0	1	1	0	0	0	0	1	0	0	0	2	0	0	0	1	0	957
359	500591	70	2	0	158	75	30.04	2	110	60	50	79	130	68	74	0	1	1	0	2	1	0	1	0	0	0	2	6	4	2	0	0	1	0	0	0	1	0	0	0	0	1	3	1	0	0	1	0	617
360	537030	82	3	1	158	75	30.04	2	130	78	52	68	123	70	95	0	1	1	0	2	0	0	0	1	0	0	1	5	3	2	0	0	1	1	0	0	0	0	1	0	0	1	3	0	0	0	1		23147
361	540184	59	1	1	158	75	30.04	2	100	63	37	50	98	65	50	1	1	0	0	2	0	0	0	0	0	0	0	4	2	1	1	0	1	0	1	0	0	0	0	0	1	0	2	0	0	0	1	0	432
362	522351	57	1	0	158	75	30.04	2	125	76	49	75	142	80	86	0	1	1	1	3	0	0	0	1	1	1	3	9	6	3	0	0	0	0	0	0	0	0	0	0	1	1	3	0	0	0	0		33
363	320153	70	2	1	168	69	24.45	2	140	80	60	98	138	80	78	0	0	1	1	2	0	0	0	1	0	1	2	6	4	2	0	0	1	1	0	1	1	1	0	1	1	0	2	0	0	0	0		11865
364	540697	83	3	1	158	75	30.04	1	105	70	35	75	114	67	70	1	0	0	0	1	0	0	1	0	0	0	1	3	2	1	0	0	1	1	0	0	1	0	1	0	0	1	4	0	0	0	1	1	8994
365	540657	65	2	0	158	49	19.63	2	140	80	60	73	124	73	70	0	0	0	0	0	0	0	0	0	0	0	0	0	0	0	0	0	0	0	0	0	0	0	0	0	0	1	3	0	0	0	0
366	541075	68	2	1	167	65	23.31	1	126	77	49	75	122	76	66	1	0	0	0	1	0	0	0	0	0	0	0	2	1	1	0	0	1	1	0	0	1	0	1	0	0	1	3	0	0	0	0		3068
367	454009	72	2	0	154	54	22.77	1	130	70	60	85	130	70	80	0	0	0	0	0	0	0	0	0	0	0	0	0	0	0	0	0	0	1	1	0	1	1	0	0	0	0	2	0	0	0	0
368	540932	60	1	0	158	75	30.04	1	145	80	65	82	130	70	70	0	0	0	0	0	0	0	0	0	0	0	0	0	0	0	0	0	0	1	0	0	0	0	0	0	0	0	2	0	0	0	0		2202
369	541053	75	3	0	158	75	30.04	2	120	70	50	70	152	82	90	1	0	1	0	2	0	0	0	0	0	0	0	4	2	1	0	0	1	1	1	0	0	0	0	0	0	0	2	0	0	0	1	0	614
370	541031	59	1	1	158	75	30.04	2	112	81	31	87	108	72	82	1	0	1	0	2	0	0	0	0	0	0	0	4	2	1	0	0	1	0	0	0	0	0	0	1	0	1	3	0	0	0	1		1747
371	387369	67	2	1	169	80	28.01	2	120	80	40	70	128	75	78	1	0	0	0	1	0	0	0	0	0	0	0	2	1	1	0	0	1	1	0	0	0	0	1	0	0	0	2	0	0	0	0		2300
372	295353	63	2	1	168	68	24.09	1	112	75	37	76	120	74	88	0	0	0	0	0	0	0	0	0	0	0	0	0	0	0	0	0	0	0	1	1	1	0	0	0	0	0	2	0	0	0	0
373	414624	56	1	1	155	56	23.31	1	120	70	50	72	90	70	76	1	0	0	1	2	0	0	1	0	0	0	1	5	3	2	0	0	1	0	0	0	0	0	1	0	0	0	2	0	0	0	1		964
374	542120	57	1	1	170	76	26.3	1	120	75	45	72	130	70	64	1	0	0	0	1	0	0	1	0	0	0	1	3	2	1	1	1	1	1	0	0	0	0	1	0	0	1	3	0	0	0	1	0	27
375	411931	64	2	1	170	70	24.22	1	95	62	33	68	100	62	68	1	0	0	0	1	0	0	0	0	0	0	0	2	1	1	0	0	1	0	0	0	0	0	1	0	0	1	3	0	0	0	0		153
376	551861	76	3	1	167	61	21.87	1	123	65	58	66	120	60	70	1	0	0	0	1	0	0	1	0	0	0	1	3	2	1	0	0	1	1	0	0	0	0	1	0	0	1	3	0	0	0	0		1194
377	257735	65	2	1	168	69	24.45	1	170	100	70	69	120	80	60	0	0	0	0	0	0	0	0	0	0	0	0	0	0	0	0	0	0	0	0	0	0	0	0	0	0	1	3	0	0	0	0		409
378	323017	62	2	1	170	68	23.53	1	132	72	60	70	120	65	68	0	0	1	1	2	0	0	0	1	0	0	1	5	3	2	1	0	0	0	0	0	0	0	0	1	0	1	3	0	0	0	0		10724
379	452597	68	2	1	170	70	24.22	1	140	80	60	80	120	86	78	0	1	1	1	3	0	0	1	0	0	0	1	7	4	2	1	1	1	0	0	0	1	1	0	1	0	0	2	0	0	0	1		3729
380	542585	64	2	1	158	75	30.04	1	180	90	90	92	135	86	70	1	1	1	0	3	0	0	1	1	0	0	2	8	5	2	0	0	1	1	0	0	1	1	1	0	1	1	3	0	0	0	1	0
381	542675	53	1	1	158	75	30.04	2	120	70	50	110	126	74	76	1	1	0	0	2	0	0	0	0	0	0	0	4	2	1	1	0	1	0	0	0	0	0	1	0	0	0	2	0	0	0	1	0
382	542656	66	2	0	158	75	30.04	2	190	110	80	95	100	72	65	1	0	1	0	2	0	0	1	0	0	0	1	5	3	2	0	0	1	1	0	1	0	0	1	0	0	1	4	0	0	0	1	1	1309
383	376221	48	1	1	175	65	21.22	2	120	70	50	105	115	75	72	1	1	0	0	2	0	0	0	0	0	0	0	4	2	1	0	0	1	0	1	0	1	0	1	0	0	1	3	0	0	0	1	1	1005
384	542683	82	3	0	158	75	30.04	1	150	80	70	68	112	66	80	1	1	1	0	3	0	0	0	0	0	0	0	6	3	2	0	0	1	1	0	0	0	0	1	0	0	1	3	0	0	0	1	1	7016
385	257478	82	3	1	168	69	24.45	2	164	90	74	88	120	70	74	0	1	1	1	3	0	0	1	1	0	0	2	8	5	2	1	0	1	1	0	1	0	0	0	0	0	1	3	0	0	0	1	0	2633
386	444257	75	3	1	179	65	20.29	1	120	80	40	95	130	70	76	0	1	1	1	3	0	0	0	0	0	0	0	6	3	2	0	0	1	1	0	0	0	0	1	0	0	1	3	0	0	0	0		369
387	543063	83	3	1	158	75	30.04	1	150	90	60	87	110	62	63	0	1	1	1	3	0	0	1	1	0	1	3	9	6	3	0	0	1	1	0	1	0	0	0	0	0	1	3	0	0	0	1		5738
388	543077	68	2	0	158	75	30.04	2	130	80	50	76	120	80	72	0	1	1	0	2	0	0	0	0	0	1	1	5	3	2	0	0	0	1	0	0	0	0	0	0	0	1	4	0	0	0	1		1288
389	539706	73	2	1	158	75	30.04	2	146	85	61	113	100	62	96	0	0	1	1	2	0	0	0	1	0	1	2	6	4	2	0	0	1	1	0	0	1	0	1	0	0	1	3	0	0	0	1	1	2883
390	543227	58	1	0	158	75	30.04	2	170	106	64	106	148	75	85	0	1	1	1	3	0	0	1	1	0	0	2	8	5	2	0	0	0	1	0	0	1	0	0	0	0	1	3	0	0	0	0		16316
391	487145	72	2	1	158	60	24.03	2	160	90	70	68	126	74	90	1	0	0	1	2	0	0	0	0	0	1	1	5	3	2	0	0	0	0	1	1	0	0	0	0	0	0	2	0	0	0	0		4212
392	248881	88	3	1	168	69	24.45	1	125	76	49	100	125	72	78	0	0	1	1	2	0	0	1	1	0	1	3	7	5	2	1	1	1	1	0	0	0	0	1	1	1	1	4	0	0	1	1	1	35000
393	543640	70	2	1	158	75	30.04	1	112	74	38	75	100	70	75	1	0	0	0	1	0	0	0	0	0	0	0	2	1	1	1	1	1	0	0	0	0	1	1	0	1	0	2	0	0	0	1	0	30
394	544005	38	1	1	158	75	30.04	2	158	80	78	105	105	60	75	1	1	0	0	2	0	0	0	0	0	0	0	4	2	1	1	1	1	0	1	0	0	0	1	0	0	1	3	0	0	0	1	0	279
395	525068	65	2	1	158	75	30.04	2	120	70	50	97	130	72	80	0	0	1	1	2	0	0	1	0	0	0	1	5	3	2	1	0	1	0	0	1	0	0	0	1	0	1	3	0	0	0	0		11159
396	544041	72	2	1	158	75	30.04	2	125	80	45	101	112	60	71	1	0	1	0	2	0	0	0	0	0	0	0	4	2	1	0	0	1	1	0	0	1	0	0	0	0	0	2	0	0	0	0		4025
397	331823	85	3	1	168	69	24.45	2	156	100	56	98	112	70	78	0	1	1	1	3	1	0	1	1	0	0	3	9	6	3	1	1	1	1	0	0	0	0	1	0	0	1	4	0	0	0	1	1	6068
398	266741	73	2	0	168	69	24.45	1	90	55	35	84	110	64	80	1	0	1	0	2	0	0	1	0	0	1	2	6	4	2	0	0	1	1	0	0	0	0	1	0	0	1	4	0	0	0	1	1	7342
399	430890	76	3	0	154	54	22.77	1	122	66	56	65	90	51	76	1	0	0	0	1	0	0	0	0	0	0	0	2	1	1	0	0	1	1	1	0	0	0	1	0	0	1	4	0	0	0	1	1	6923
400	545070	71	2	0	158	75	30.04	1	119	65	54	80	120	70	76	0	0	1	0	1	0	0	1	1	0	0	2	4	3	2	0	0	0	1	0	1	0	0	0	0	0	1	3	0	0	0	1		267
401	544837	73	2	0	158	75	30.04	2	111	67	44	80	112	67	72	1	0	1	0	2	1	0	1	0	0	0	2	6	4	2	0	0	1	0	0	0	0	0	1	0	0	1	4	0	0	0	1	1	15488
402	544672	68	2	0	158	75	30.04	2	130	75	55	72	130	70	74	0	0	0	1	1	0	0	1	0	0	0	1	3	2	1	0	0	1	1	1	0	0	0	0	0	0	1	3	0	0	0	0		1061
403	508693	62	2	1	158	75	30.04	2	120	80	40	70	122	70	71	0	1	0	0	1	1	0	0	0	0	0	1	3	2	1	1	1	1	0	0	0	0	0	1	0	0	0	2	0	0	0	0		133
404	545232	72	2	0	158	75	30.04	2	160	70	90	63	114	72	70	1	0	0	0	1	0	0	1	0	0	0	1	3	2	1	0	0	1	1	0	0	0	0	0	0	0	1	4	0	0	0	1	1	2446
405	330344	59	1	1	174	86	28.41	2	130	70	60	91	125	75	68	0	1	0	0	1	0	0	0	0	0	0	0	2	1	1	1	1	0	0	0	1	0	0	0	0	0	1	3	0	0	0	0		204
406	545438	53	1	1	158	75	30.04	1	124	76	48	88	100	60	75	1	1	0	0	2	0	0	1	0	0	0	1	5	3	2	1	0	1	0	0	0	1	0	1	0	0	1	3	0	0	0	0		631
407	545409	65	2	1	162	66	25.15	2	160	94	66	88	130	80	82	0	0	1	1	2	0	0	1	0	0	0	1	5	3	2	1	1	1	0	0	0	0	0	1	1	0	1	3	0	0	0	0		34
408	545673	41	1	1	158	75	30.04	1	95	60	35	59	125	85	75	1	0	0	0	1	0	0	0	0	0	1	1	3	2	1	1	0	1	0	1	0	0	0	1	0	0	1	3	0	0	0	1	0	408
409	416906	75	3	0	154	54	22.77	2	136	98	38	56	122	74	95	0	0	1	0	1	1	1	0	1	0	1	4	6	5	2	0	0	1	1	0	0	0	1	1	0	0	1	4	0	0	1	1	1	10656
410	382739	72	2	1	159	65	25.71	1	116	76	40	68	122	70	70	1	0	1	0	2	0	0	0	0	0	0	0	4	2	1	1	1	1	1	0	0	0	0	1	0	0	1	3	0	0	0	1	0	207
411	546140	53	1	0	158	75	30.04	1	105	65	40	87	108	66	61	1	0	0	0	1	0	0	0	0	0	0	0	2	1	1	0	0	1	0	1	0	1	0	1	0	0	0	2	0	0	0	1	0
412	369386	71	2	1	168	60	21.26	2	130	90	40	88	136	88	66	0	0	0	0	0	0	0	0	0	0	0	0	0	0	0	1	1	0	1	0	0	0	0	0	0	1	1	3	0	0	1	1	1	2918
413	363012	77	3	1	178	69	21.78	1	131	90	41	64	108	81	75	0	0	0	0	0	0	0	0	0	0	1	1	1	1	1	1	1	0	1	0	1	0	1	0	0	0	1	3	0	0	0	0
414	327933	82	3	1	168	69	24.45	1	120	70	50	65	120	70	78	0	1	1	0	2	0	0	1	1	0	0	2	6	4	2	1	1	1	1	0	1	0	0	1	1	1	1	3	0	0	0	1
415	546211	63	2	1	176	75	24.21	1	139	100	39	76	112	68	75	1	1	1	0	3	0	0	0	0	0	0	0	6	3	2	1	0	1	0	1	0	1	0	1	0	0	1	3	0	0	0	1		970
416	546418	52	1	1	158	75	30.04	1	130	80	50	73	125	70	70	1	0	0	0	1	0	0	0	0	0	0	0	2	1	1	1	1	1	1	0	0	0	0	1	0	0	1	3	0	0	0	1	0
417	546505	68	2	0	158	75	30.04	2	177	114	63	87	135	80	85	0	0	1	0	1	0	0	0	0	0	0	0	2	1	1	0	0	1	1	1	0	0	0	0	0	1	1	3	0	0	0	0		35000
418	546894	65	2	0	158	75	30.04	2	110	80	30	86	124	78	74	0	0	0	0	0	0	0	0	0	0	0	0	0	0	0	0	0	1	0	1	0	1	0	0	0	1	1	3	0	0	0	0
419	425333	43	1	1	175	77	25.14	2	158	91	67	96	152	96	88	0	0	1	1	2	1	0	1	1	0	0	3	7	5	2	1	1	0	1	0	0	0	0	0	0	1	1	4	0	0	0	1		35000
420	547173	69	2	1	158	75	30.04	1	195	109	86	130	138	80	81	0	1	1	1	3	1	1	1	1	0	0	4	10	6	3	1	0	1	1	1	0	1	0	1	0	0	1	3	0	0	0	1	1	35000
421	547092	48	1	1	158	55	22.03	2	105	60	45	80	100	60	70	1	0	1	0	2	1	0	0	0	0	0	1	5	3	2	1	0	1	0	0	0	1	0	1	0	1	0	2	0	0	0	1	0
422	501182	54	1	0	158	60	24.03	1	143	75	68	92	135	78	82	1	1	1	1	4	1	1	1	1	1	1	6	14	6	3	0	0	1	1	1	0	0	0	1	0	1	1	4	0	0	0	1		35000
423	346800	82	3	1	160	60	23.44	1	135	64	71	85	121	61	81	0	0	1	1	2	0	0	0	0	0	0	0	4	2	1	1	0	1	1	0	0	0	0	0	1	0	1	3	0	0	1	1	1	1153
424	547408	66	2	0	158	75	30.04	1	98	60	38	52	90	58	68	1	0	0	0	1	0	0	0	0	0	0	0	2	1	1	0	0	1	0	0	0	0	0	1	0	0	0	2	0	0	0	1	0	111
425	455906	83	3	0	158	60	24.03	2	121	73	48	66	118	77	73	0	1	1	0	2	1	1	1	0	0	1	4	8	6	3	0	0	1	1	1	0	0	1	1	0	0	1	4	0	0	0	1	1	21731
426	547534	72	2	1	158	75	30.04	1	113	80	33	112	130	60	74	1	0	0	0	1	1	0	1	1	0	1	4	6	5	2	1	0	1	0	1	0	0	0	1	0	1	1	3	0	0	0	1	1	989
427	547670	52	1	1	158	75	30.04	2	135	90	45	88	112	63	67	1	0	0	0	1	0	0	1	0	0	0	1	3	2	1	1	0	1	0	1	0	0	0	1	0	0	1	3	0	0	0	1	1	1118
428	516457	37	1	1	162	88	33.53	2	230	130	100	82	144	80	70	0	1	1	0	2	1	1	1	1	0	0	4	8	6	3	1	1	1	1	1	0	1	0	0	0	1	1	4	0	0	0	1		9507
429	547591	64	2	1	158	75	30.04	2	140	80	60	100	130	70	75	1	0	0	0	1	0	0	0	0	0	0	0	2	1	1	1	0	1	0	1	0	0	0	1	1	0	1	3	0	0	0	1	1	794
430	547770	88	3	1	158	75	30.04	2	180	100	80	80	136	72	82	1	0	0	0	1	1	0	1	0	0	0	2	4	3	2	1	1	1	1	1	0	0	0	1	0	0	0	2	0	0	0	1	0
431	341860	60	1	0	168	69	24.45	2	133	72	61	71	120	70	65	0	0	0	0	0	1	0	0	0	0	0	1	1	1	1	0	0	1	1	0	0	0	1	1	0	1	1	4	0	0	0	1	1	6453
432	510586	79	3	0	170	55	19.03	1	130	88	42	98	112	72	78	0	1	1	1	3	1	0	1	1	0	0	3	9	6	3	0	0	0	1	0	1	0	0	0	0	0	1	3	0	0	0	1		18000
433	529386	63	2	0	151	53	23.24	1	112	71	41	68	95	55	82	0	1	1	1	3	1	0	1	1	0	1	4	10	6	3	0	0	0	0	0	1	0	0	0	0	0	1	3	0	0	0	1		1088
434	349870	74	3	1	170	75	25.95	1	100	60	40	83	105	74	78	1	0	0	0	1	0	0	1	0	0	1	2	4	3	2	1	0	1	0	0	0	0	1	1	0	0	1	4	0	1	0	1	1	4560
435	548250	62	2	1	158	75	30.04	1	148	72	76	67	136	70	65	1	0	0	0	1	1	0	0	0	0	0	1	3	2	1	1	0	1	1	1	0	0	0	1	0	1	0	2	0	0	0	1	0	676
436	548610	77	3	1	169	71	24.86	2	140	80	60	92	120	75	78	0	1	1	1	3	1	0	1	0	0	0	2	8	5	2	1	1	1	1	0	0	0	0	0	1	0	0	2	0	0	0	0		4500
437	548826	61	2	1	158	75	30.04	1	110	70	40	95	100	62	75	1	0	1	0	2	0	0	1	0	0	0	1	5	3	2	0	1	1	1	0	0	0	0	1	0	0	0	2	0	0	0	1	0
438	547894	64	2	1	172	70	23.66	2	136	80	56	101	120	60	68	0	1	1	1	3	1	1	1	1	0	1	5	11	6	3	1	0	1	1	0	0	0	1	0	0	1	1	4	0	0	0	1	1	26675
439	264470	85	3	1	168	69	24.45	1	159	93	66	63	105	65	78	0	0	0	0	0	0	0	1	0	0	1	2	2	2	1	1	1	1	0	0	1	0	1	1	0	0	1	3	0	0	0	1		2648
440	495482	76	3	1	158	75	30.04	1	156	87	69	67	120	70	70	0	0	1	0	1	0	0	1	1	0	0	2	4	3	2	0	0	1	1	1	1	1	0	0	0	1	1	3	0	0	0	0
441	549352	61	2	1	174	94	31.05	2	160	90	70	80	122	64	77	1	1	0	0	2	0	0	0	0	0	0	0	4	2	1	0	0	1	1	0	0	0	0	1	0	0	1	3	0	0	0	1	0	195
442	549659	42	1	1	158	75	30.04	2	100	65	35	90	110	60	68	1	0	0	0	1	0	0	1	0	0	0	1	3	2	1	1	0	1	0	0	0	0	0	1	0	0	1	3	0	0	0	1	1	4122
443	549564	58	1	1	158	75	30.04	2	120	70	50	75	120	66	69	0	1	0	0	1	1	0	0	0	0	0	1	3	2	1	1	0	1	0	1	0	0	0	1	0	0	1	3	0	0	0	1	0	834
444	453885	64	2	0	150	45	20	2	100	60	40	78	114	64	63	0	1	1	0	2	0	0	0	0	0	0	0	4	2	1	0	0	1	1	0	0	0	0	1	0	0	1	3	0	0	0	1	0	115
445	430923	80	3	1	175	76	24.82	1	142	82	60	85	140	80	80	0	0	1	0	1	0	0	1	0	0	1	2	4	3	2	1	1	1	1	0	0	1	0	1	0	1	1	3	0	0	0	1	0	1037
446	549563	65	2	1	158	75	30.04	1	120	70	50	85	112	70	65	1	0	0	1	2	1	0	1	0	0	0	2	6	4	2	1	0	1	0	1	1	0	0	1	0	0	0	2	0	0	0	0	0	388
447	549967	85	3	0	158	75	30.04	2	165	74	91	70	110	67	66	0	1	1	1	3	0	0	1	1	0	1	3	9	6	3	0	0	1	1	1	0	0	0	1	0	0	1	4	0	0	0	1	1	2003
448	413523	59	1	0	150	42	18.67	2	149	88	61	89	144	70	74	0	1	1	1	3	0	0	0	1	1	1	3	9	6	3	0	0	0	1	0	0	0	0	0	0	1	1	4	0	0	0	1		35000
449	549923	76	3	1	178	57	17.99	1	134	93	41	90	131	78	83	0	0	0	0	0	0	0	0	0	0	0	0	0	0	0	0	0	0	0	0	0	0	0	0	1	0	1	3	0	0	0	0
450	455735	60	1	1	167	55	19.72	1	130	70	60	84	140	80	80	0	0	1	0	1	0	0	0	1	0	1	2	4	3	2	0	0	1	1	0	0	1	0	0	0	1	1	3	0	0	0	0		17087
451	550388	82	3	1	158	75	30.04	1	155	90	65	75	115	65	70	1	0	0	0	1	0	0	1	0	0	0	1	3	2	1	1	0	1	0	0	0	1	0	1	0	0	1	3	0	0	0	1	0	459
452	383996	68	2	1	183	81.5	24.34	2	140	80	60	71	134	76	68	0	0	0	0	0	0	0	0	0	0	0	0	0	0	0	0	0	1	1	0	0	1	0	0	0	0	1	3	0	0	0	1		2994
453	550345	61	2	1	169	64	22.41	1	127	70	57	76	112	64	78	1	0	0	0	1	0	0	1	0	0	0	1	3	2	1	0	0	1	1	1	0	0	0	1	0	0	1	3	0	0	0	1	0
454	442281	71	2	0	158	50	20.03	1	129	88	41	80	138	88	76	0	1	1	0	2	0	0	0	0	0	0	0	4	2	1	0	0	1	1	0	0	0	0	1	0	0	1	3	0	0	0	1	0	1400
455	550667	65	2	1	158	75	30.04	1	110	60	50	77	110	66	64	1	0	0	0	1	0	0	1	0	0	0	1	3	2	1	0	0	1	1	1	0	0	0	1	1	0	1	4	0	0	0	1	1	3587
456	365993	89	3	1	160	70	27.34	2	167	78	89	68	130	70	64	0	0	0	0	0	0	0	1	0	0	0	1	1	1	1	1	0	0	1	1	0	1	1	0	1	0	1	3	0	0	0	1		1320
457	366111	62	2	1	170	67	23.18	1	120	70	50	78	121	70	79	1	1	0	0	2	0	0	0	0	0	0	0	4	2	1	1	0	1	1	0	0	0	0	1	0	0	1	3	0	0	0	1	0	160
458	428411	55	1	0	155	60	24.97	1	156	87	69	87	150	81	75	1	0	1	0	2	0	0	1	1	1	0	3	7	5	2	0	0	1	1	0	0	1	0	0	0	1	0	2	0	0	0	1		35000
459	371715	81	3	0	146	54	25.33	1	211	95	116	96	132	86	90	0	0	1	1	2	0	0	0	0	0	0	0	4	2	1	0	0	0	1	0	1	0	0	0	0	0	1	4	0	0	1	1	1	14445
460	551088	61	2	0	158	75	30.04	1	120	70	50	80	108	62	75	1	0	0	0	1	0	0	1	0	0	0	1	3	2	1	0	0	1	1	0	0	0	0	1	0	0	1	3	0	0	0	1	0
461	550513	54	1	1	171	67	22.91	2	190	100	90	66	124	67	78	0	0	0	0	0	0	0	0	0	0	0	0	0	0	0	1	1	1	1	1	0	0	0	0	0	1	1	3	0	0	0	1		3860
462	550903	57	1	1	168	62	21.97	1	123	77	46	66	124	70	78	0	0	0	0	0	0	0	0	0	0	0	0	0	0	0	1	1	1	1	1	0	0	0	0	0	1	1	3	0	0	0	0		989
463	551145	64	2	0	158	75	30.04	1	130	70	60	70	127	77	78	1	1	0	0	2	0	0	0	0	0	0	0	4	2	1	0	0	1	1	0	0	0	0	1	0	0	1	3	0	0	0	0		686
464	515349	53	1	0	158	75	30.04	2	142	80	62	88	114	70	102	0	0	0	0	0	0	0	0	0	0	0	0	0	0	0	0	0	1	0	0	0	0	0	0	0	0	0	2	0	0	0	0		1996
465	550370	87	3	1	158	75	30.04	2	127	73	54	70	101	68	80	0	0	1	1	2	0	0	1	1	0	0	2	6	4	2	1	0	1	1	0	0	0	1	1	1	0	1	4	0	0	0	0
466	305633	89	3	1	168	75	26.57	2	130	78	52	75	130	70	75	1	1	0	0	2	0	0	0	0	0	0	0	4	2	1	1	0	1	1	0	0	0	0	1	0	0	1	3	0	0	0	0	0
467	332141	76	3	0	157	70	28.4	1	132	86	46	100	129	74	72	0	0	0	1	1	0	0	0	0	0	0	0	2	1	1	0	0	0	1	0	1	0	0	0	0	0	1	3	0	0	0	0		2301
468	551332	65	2	1	178	78	24.62	1	176	70	106	78	120	70	60	0	1	1	1	3	1	1	1	1	0	0	4	10	6	3	1	0	1	1	1	0	1	0	1	1	0	1	3	0	0	0	1
469	421431	76	3	0	154	54	22.77	1	134	51	83	124	140	72	84	0	0	0	1	1	0	0	1	0	0	0	1	3	2	1	0	0	0	0	1	0	0	0	0	1	1	0	2	0	0	0	0
470	452697	63	2	0	157	60	24.34	1	120	72	48	91	123	64	60	0	0	1	0	1	0	0	0	0	0	0	0	2	1	1	0	0	1	1	1	0	0	0	0	0	1	1	3	0	0	0	0		95
471	292759	87	3	1	162	70	26.67	1	140	90	50	102	130	70	72	0	1	1	1	3	1	0	1	0	0	0	2	8	5	2	1	0	1	1	0	0	0	0	0	0	0	1	4	0	0	0	1		10694
472	552129	55	1	0	158	56	22.43	1	133	80	53	110	106	70	72	1	1	0	0	2	0	0	0	0	0	0	0	4	2	1	1	0	1	1	0	1	0	0	1	0	0	0	2	0	0	0	1	0
473	544644	72	2	1	158	75	30.04	1	154	81	73	66	135	70	75	0	0	0	0	0	0	0	0	0	0	0	0	0	0	0	0	0	1	1	0	0	0	1	0	1	0	0	2	0	0	0	1		226
474	325992	68	2	0	152	45	19.48	2	102	66	36	74	123	82	86	1	0	0	0	1	0	0	1	0	0	0	1	3	2	1	0	0	1	0	0	0	0	0	0	0	0	0	2	0	0	0	1	1	2757
475	552463	68	2	0	158	75	30.04	1	95	58	37	100	70	50	120	1	0	0	0	1	0	0	0	0	0	0	0	2	1	1	0	0	1	1	1	0	0	0	0	0	0	0	2	0	0	0	1	1	19455
476	552253	63	2	1	166	60	21.77	2	141	100	41	110	122	88	95	0	1	1	0	2	0	0	1	0	0	1	2	6	4	2	1	0	0	0	0	1	0	0	0	0	0	0	2	0	0	0	1		3691
477	312785	65	2	1	178	66	20.83	1	110	60	50	68	110	70	68	0	1	1	0	2	0	0	0	1	0	0	1	5	3	2	1	0	1	1	0	0	1	0	0	0	0	0	2	0	0	0	1		7192
478	552270	85	3	1	158	75	30.04	1	108	42	66	58	120	70	62	0	0	0	0	0	0	0	1	0	0	0	1	1	1	1	1	0	0	0	0	0	1	1	0	0	0	1	3	0	0	0	1	0	2151
479	372240	72	2	0	156	59	24.24	2	106	66	40	62	136	82	60	0	0	1	0	1	0	0	1	1	0	0	2	4	3	2	0	0	1	1	0	0	1	1	0	0	0	1	3	0	0	0	1	0	2511
480	552055	49	1	1	158	75	30.04	1	95	58	37	75	100	65	70	1	1	0	0	2	0	0	1	0	0	0	1	5	3	2	1	0	0	1	1	0	1	0	0	0	0	1	3	0	0	0	1	0
481	552391	76	3	1	170	65	22.49	2	127	87	40	125	118	65	75	0	1	1	1	3	0	0	0	1	0	1	2	8	5	2	1	0	0	0	0	1	0	0	0	0	0	1	4	0	0	0	1	0
482	393046	86	3	1	166	63	22.86	1	140	80	60	80	140	82	64	0	1	1	0	2	0	0	0	0	0	1	1	5	3	2	1	0	1	1	0	1	0	0	0	1	0	1	3	0	0	0	0		5458
483	552726	48	1	1	158	75	30.04	1	128	70	58	75	105	62	72	1	0	1	0	2	0	0	1	0	0	0	1	5	3	2	1	0	0	0	1	0	0	0	0	0	0	1	3	0	0	0	1	0	153
484	525758	71	2	1	157	70	28.4	2	113	70	43	75	126	85	90	0	0	1	1	2	0	0	1	0	0	1	2	6	4	2	0	0	0	1	0	0	1	0	1	0	0	0	2	0	0	0	1		1497
485	553111	78	3	0	152	46	19.91	1	115	67	48	78	112	64	55	1	0	0	0	1	0	0	0	0	0	0	0	2	1	1	1	0	1	0	0	0	0	0	1	0	0	1	3	0	0	0	1	1	4349
486	553118	55	1	1	168	67	23.74	1	150	100	50	58	120	80	72	1	0	0	0	1	0	0	0	0	0	0	0	2	1	1	1	0	1	1	1	0	0	0	1	0	0	0	2	0	0	0	1	0	88
487	553151	50	1	1	170	65	22.49	1	140	80	60	80	120	72	74	1	0	0	0	1	1	0	0	0	0	0	1	3	2	1	1	0	1	1	0	0	0	0	1	0	0	1	3	0	0	0	1	0	33
488	353527	42	1	0	154	54	22.77	1	98	62	36	108	158	86	61	0	1	1	0	2	1	0	0	0	0	1	2	6	4	2	0	0	0	1	0	1	0	0	0	0	1	1	3	0	0	0	1		35000
489	553703	89	3	0	160	55	21.48	1	110	70	40	62	122	64	61	0	1	1	1	3	0	0	1	0	0	0	1	7	4	2	0	0	1	1	0	0	0	0	1	0	0	0	2	0	0	0	1	0	411
490	522378	48	1	1	171	90	30.78	1	150	110	40	80	148	80	74	0	0	0	1	1	0	0	0	0	0	0	0	2	1	1	1	0	1	1	1	0	1	1	0	0	0	1	3	0	0	0	1		5210
491	465762	69	2	0	158	60	24.03	2	111	62	49	107	146	72	84	0	1	1	1	3	0	0	1	0	0	0	1	7	4	2	0	0	1	1	0	0	1	0	1	0	1	0	2	0	0	0	1		35000
492	490485	50	1	0	161	56	21.6	1	120	98	22	72	98	72	64	0	1	1	1	3	0	0	0	0	0	0	0	6	3	2	0	0	0	0	0	0	0	0	0	0	0	1	4	0	0	0	1
493	360683	63	2	0	160	77	30.08	1	120	80	40	62	130	70	75	0	0	0	0	0	0	0	0	0	0	0	0	0	0	0	0	0	1	1	1	0	1	0	1	0	0	1	3	0	0	0	1		415
494	554081	67	2	0	155	60	24.97	2	137	111	26	120	103	66	63	1	0	1	0	2	0	0	0	0	0	0	0	4	2	1	0	0	1	1	0	1	0	1	0	0	0	1	3	0	0	0	1		3761
495	513137	55	1	0	152	55	23.81	1	122	81	41	62	134	72	70	0	0	0	0	0	0	0	0	0	0	0	0	0	0	0	0	0	1	1	0	0	0	0	0	0	0	0	2	0	0	0	0
496	554846	63	2	1	160	45	17.58	1	110	68	42	70	104	65	68	0	1	0	0	1	1	0	0	0	0	0	1	3	2	1	1	0	1	0	0	0	0	0	1	0	0	1	4	0	0	0	1	0
497	554583	85	3	0	155	47	19.56	1	100	68	32	96	105	56	65	1	0	1	1	3	1	0	1	0	0	0	2	8	5	2	0	0	1	0	0	0	0	0	1	0	0	0	2	0	0	0	1	0	1714
498	219821	73	2	1	170	68	23.53	1	160	82	78	68	134	72	73	1	0	0	0	1	0	0	0	0	0	0	0	2	1	1	1	0	1	1	0	1	0	0	0	0	0	0	2	0	0	0	1		1899
499	554298	49	1	1	158	75	30.04	1	192	105	87	86				0	0	0	0	0	0	0	0	0	0	0	0	0	0	0	1	0	1	1	1	0	1	1	1	0	1	1	3	0	0	1	1		3396
500	297880	71	2	0	168	69	24.45	2	120	80	40	80	118	70	70	0	1	1	0	2	0	0	0	0	0	0	0	4	2	1	0	0	1	0	0	1	0	0	0	0	0	0	2	0	0	0	1		5835
501	519883	81	3	0	152	45	19.48	1	129	86	43	66	124	86	70	0	0	1	1	2	0	0	1	0	0	1	2	6	4	2	0	0	1	0	0	0	0	0	1	0	0	1	4	0	0	0	1		8035
502	493246	81	3	1	165	47	17.26	1	170	99	71	89	121	60	79	0	0	1	1	2	1	0	1	1	0	0	3	7	5	2	1	0	1	1	0	0	1	0	1	1	0	1	3	0	0	0	1		1261
503	554965	78	3	1	162	69	26.29	1	122	76	46	73	98	65	63	0	0	1	0	1	0	0	1	0	0	0	1	3	2	1	0	0	1	0	0	0	0	1	0	0	0	0	2	0	0	0	1		1633
504	464684	67	2	0	158	75	30.04	1	147	73	74	98	145	80	75	0	0	1	1	2	0	0	0	0	0	0	0	4	2	1	0	0	1	1	1	0	1	0	0	0	1	1	4	0	0	0	0		35000
505	555574	61	2	1	166	70	25.4	2	130	80	50	86	113	74	73	1	0	0	0	1	0	0	0	0	0	0	0	2	1	1	1	0	1	1	0	0	0	0	1	0	0	0	2	0	0	0	1	0	1296
506	555558	74	3	1	170	66	22.84	1	120	75	45	67	116	70	78	1	0	0	0	1	0	0	0	0	0	0	0	2	1	1	1	1	1	1	0	0	0	0	0	0	0	1	3	0	0	0	1
507	555187	94	3	0	158	75	30.04	1	100	60	40	70	116	62	62	0	1	1	1	3	1	0	1	1	0	1	4	10	6	3	0	0	0	0	0	0	0	0	0	0	0	1	4	0	0	0	1	1	16089
508	322617	68	2	1	168	69	24.45	2	129	87	42	117	102	66	67	0	1	1	1	3	1	0	1	1	0	0	3	9	6	3	1	1	1	0	0	1	0	0	0	1	0	1	4	0	0	0	1		2271
509	555269	66	2	1	170	62	21.45	1	149	82	67	80	124	75	85	0	0	0	0	0	0	0	0	0	0	0	0	0	0	0	0	0	1	0	0	0	0	0	0	0	0	1	3	0	0	0	1		1424
510	556040	68	2	1	157	44	17.85	1	115	65	50	75	91	63	74	1	0	0	0	1	0	0	1	0	0	0	1	3	2	1	1	0	1	1	0	0	1	0	1	0	0	0	2	0	0	0	1	0	396
511	420567	59	1	1	168	64	22.68	1	190	90	100	90	119	60	61	0	1	1	0	2	0	0	1	1	0	1	3	7	5	2	1	0	1	1	0	0	1	0	0	0	0	1	4	0	0	0	0		5669
512	556308	45	1	1	172	73	24.68	1	106	67	39	73	132	72	60	1	1	0	0	2	0	0	1	1	0	0	2	6	4	2	1	0	1	1	1	0	1	0	1	0	0	1	3	0	0	0	1	0
513	556079	54	1	1	175	90	29.39	1	140	80	60	68	130	70	66	0	1	0	0	1	0	0	0	0	0	0	0	2	1	1	1	1	1	1	1	0	0	0	0	0	0	0	2	0	0	0	1		609
514	556441	70	2	1	165	55	20.2	1	128	60	68	68	118	75	84	1	0	1	0	2	1	0	1	0	0	0	2	6	4	2	1	0	1	1	0	0	0	0	1	0	0	1	3	0	0	0	1	0
515	556353	32	1	0	175	90	29.39	1	187	113	74	126	148	104	85	0	1	1	1	3	0	0	1	0	0	1	2	8	5	2	0	0	0	1	0	0	0	0	0	0	1	0	2	0	0	0	1		2958
516	311584	78	3	0	168	69	24.45	1	150	90	60	82	150	70	75	0	1	1	0	2	0	0	1	1	0	1	3	7	5	2	0	0	1	1	0	0	1	0	0	0	1	1	3	0	0	0	1		35000
517	557029	80	3	0	152	80	34.63	1	147	84	63	57	120	80	60	1	0	0	0	1	0	0	0	0	0	0	0	2	1	1	0	0	1	1	0	0	0	0	0	0	0	0	2	0	0	0	0		1237
518	556982	68	2	1	170	54	18.69	2	150	70	80	80	127	76	67	1	0	1	0	2	0	0	0	0	0	0	0	4	2	1	1	0	1	1	1	0	0	0	1	0	0	0	2	0	0	0	1	0	430
519	481610	77	3	1	158	60	24.03	1	140	70	70	90	120	80	60	0	0	1	1	2	0	0	0	0	0	0	0	4	2	1	1	0	0	1	0	0	0	1	0	1	0	1	3	0	0	0	0
520	557224	61	2	1	170	66	22.84	1	120	70	50	80	103	75	65	1	0	0	0	1	0	0	0	0	0	0	0	2	1	1	0	0	1	1	0	1	0	1	1	0	0	0	2	0	0	0	1	0
521	557357	84	3	1	175	65	21.22	1	131	74	57	116	130	70	70	0	0	1	1	2	0	0	1	1	0	0	2	6	4	2	0	0	0	1	0	1	0	0	0	0	0	0	2	0	0	0	0
522	557168	79	3	1	178	78	24.62	1	170	125	45	125	119	71	78	0	1	1	0	2	0	0	0	0	0	0	0	4	2	1	0	0	1	0	1	0	0	0	0	0	0	0	2	0	0	0	0		3936
523	557696	65	2	1	167	76	27.25	1	113	68	45	150	130	70	80	0	1	1	0	2	1	0	1	1	0	0	3	7	5	2	0	0	1	1	0	1	0	0	0	0	0	1	4	0	0	0	0
524	558010	67	2	1	170	80	27.68	1	124	88	36	85	102	70	68	1	0	0	0	1	0	0	1	0	0	0	1	3	2	1	1	0	1	0	0	0	0	0	1	0	0	0	2	0	0	0	1	0
525	362626	46	1	0	154	54	22.77	1	221	120	101	74	126	69	69	0	1	1	0	2	0	0	1	1	0	0	2	6	4	2	0	0	1	1	1	0	1	0	0	0	1	1	3	0	0	1	1
526	557897	53	1	0	158	65	26.04	1	115	97	18	120	106	67	63	0	1	1	0	2	1	0	1	1	0	0	3	7	5	2	0	0	0	0	0	0	0	0	0	0	0	1	3	0	0	0	0		1827
527	255981	48	1	1	168	69	24.45	1	115	65	50	70	120	70	70	1	0	0	0	1	0	0	0	0	0	0	0	2	1	1	0	0	1	1	1	1	0	0	0	0	0	0	2	0	0	0	0
528	558233	47	1	1	170	80	27.68	1	99	71	28	79	100	62	68	1	0	0	0	1	0	0	0	0	0	0	0	2	1	1	1	0	1	0	1	0	0	0	1	0	0	0	2	0	0	0	1	0
529	558025	71	2	1	170	80	27.68	1	155	100	55	80	130	78	61	1	0	0	0	1	0	0	0	0	0	0	0	2	1	1	0	0	1	1	0	0	0	0	1	0	0	0	2	0	0	0	0		257
530	310998	67	2	1	168	69	24.45	1	150	80	70	72	114	72	69	0	1	1	0	2	0	0	0	1	0	0	1	5	3	2	0	0	1	1	0	1	1	0	0	0	0	1	3	0	0	0	0		3411
531	558278	80	3	1	170	80	27.68	1	137	84	53	100	120	70	80	0	0	1	0	1	0	0	1	0	0	0	1	3	2	1	1	0	1	0	0	1	1	0	0	1	0	0	2	0	0	0	0
532	372461	80	3	1	170	59	20.42	1	178	92	86	69	120	75	62	0	1	1	0	2	1	0	1	1	0	0	3	7	5	2	0	0	1	1	0	1	0	0	0	0	0	1	4	1	0	0	0		6522
533	558685	70	2	1	166	48	17.42	1	150	70	80	80	126	72	70	1	0	0	0	1	0	0	1	0	0	0	1	3	2	1	1	0	1	1	0	0	0	0	1	1	1	0	2	0	1	0	0		14400
534	559005	54	1	1	160	73	28.52	1	109	70	39	100	115	63	73	1	0	1	1	3	0	0	1	0	0	1	2	8	5	2	1	0	1	1	0	0	0	0	1	0	0	0	2	0	0	0	0		11100
535	559094	71	2	1	145	45	21.4	1	130	80	50	79	118	66	62	1	0	0	0	1	0	0	0	0	0	0	0	2	1	1	0	0	1	1	0	0	0	1	1	0	0	0	2	0	0	0	0		17100
536	362541	77	3	1	175	68	22.2	1	140	90	50	78	130	80	80	0	0	1	1	2	0	0	0	0	0	0	0	4	2	1	0	0	1	1	0	0	1	0	0	1	1	1	3	1	1	0	0		950
537	422436	68	2	1	170	59	20.42	1	164	74	90	100	120	70	78	1	0	1	0	2	0	0	1	1	0	0	2	6	4	2	0	0	0	1	0	1	0	0	0	0	1	1	4	0	0	0	0		9900
538	559435	53	1	1	160	60	23.44	1	120	76	44	70	120	72	68	1	0	0	0	1	0	0	0	0	0	0	0	2	1	1	0	0	1	1	0	0	0	0	1	0	0	0	2	0	0	0	0		300
539	487007	64	2	1	158	60	24.03	1	130	85	45	89	139	81	78	0	1	1	0	2	0	0	0	0	0	0	0	4	2	1	1	0	1	1	0	0	0	0	0	0	0	1	4	0	0	0	0		13200
540	559577	44	1	1	150	55	24.44	1	110	80	30	70	94	62	63	1	0	0	0	1	0	0	0	0	0	0	0	2	1	1	1	0	1	0	0	0	0	0	1	0	0	0	2	0	0	0	0		150
541	501869	81	3	1	158	75	30.04	1	167	87	80	88	120	80	60	1	1	1	0	3	1	0	1	1	0	0	3	9	6	3	0	0	1	1	0	0	0	0	1	0	1	1	4	0	0	0	0
542	559656	46	1	1	155	67	27.89	2	137	88	49	95	105	60	64	1	0	0	0	1	0	0	0	0	0	0	0	2	1	1	0	0	1	0	0	0	0	0	1	0	0	0	2	0	0	0	0		150
543	559659	45	1	1	170	67	23.18	1	155	110	45	65	130	70	70	1	0	0	0	1	0	0	0	0	0	0	0	2	1	1	1	0	1	0	0	1	0	0	1	0	0	0	2	0	0	0	0
544	559561	70	2	0	177	45	14.36	1	131	87	44	92	120	80	80	0	1	0	1	2	0	0	0	0	0	0	0	4	2	1	0	0	0	1	0	0	0	0	0	0	0	1	3	0	0	0	0
545	339329	77	3	1	168	69	24.45	1	156	80	76	70	121	71	76	1	1	0	0	2	0	0	0	0	0	0	0	4	2	1	0	0	1	1	0	0	1	0	0	0	1	0	2	0	0	0	0		13800
546	335142	79	3	0	168	69	24.45	1	145	65	80	64	120	70	70	0	1	0	1	2	0	0	0	0	0	0	0	4	2	1	0	0	1	1	0	0	0	0	1	0	0	0	2	0	0	0	0
547	518894	75	3	1	158	75	30.04	1	101	63	38	68	120	80	70	0	1	1	0	2	1	0	0	1	0	1	3	7	5	2	0	0	1	0	0	1	0	0	0	0	0	0	2	0	0	0	0
548	474589	70	2	1	158	60	24.03	2	124	64	60	76	100	70	68	0	1	1	1	3	0	0	0	1	0	0	1	7	4	2	0	0	0	1	0	1	0	0	0	0	0	1	4	0	0	0	0		4800
549	560877	64	2	0	158	64	25.64	1	119	79	40	84	125	70	68	0	0	0	0	0	0	0	0	0	0	0	0	0	0	0	0	0	1	1	1	0	0	0	0	0	0	0	2	0	0	0	1		234
550	561149	56	1	1	160	70	27.34	1	130	80	50	74	104	65	83	1	1	1	0	3	0	0	0	0	0	0	0	6	3	2	1	0	1	0	0	0	1	0	1	0	0	0	2	0	0	0	1	1	100
551	561127	51	1	0	170	65	22.49	1	130	70	60	80	106	64	62	1	1	1	0	3	0	0	0	0	0	0	0	6	3	2	0	0	1	0	0	0	0	0	1	0	0	0	2	0	0	0	1	1	2200
552	296157	74	3	0	148	51.2	23.37	1	140	70	70	56	120	70	61	0	1	1	0	2	0	0	0	0	0	0	0	4	2	1	0	0	1	1	1	0	1	1	1	0	0	0	2	0	0	0	1
553	500540	66	2	1	168	65	23.03	1	164	94	70	70	124	70	70	1	1	1	1	4	0	0	1	0	0	0	1	9	5	2	1	0	1	1	0	0	0	0	0	1	0	0	2	0	0	1	0		1424
554	335605	79	3	1	168	69	24.45	1	160	90	70	82	132	70	62	0	0	1	1	2	0	0	1	1	0	0	2	6	4	2	1	0	1	1	0	0	0	0	0	0	1	1	4	0	0	0	1		11000
555	561476	64	2	1	155	58	24.14	1	118	80	38	110	135	87	82	0	1	1	0	2	0	0	1	0	0	0	1	5	3	2	0	0	1	0	0	1	0	1	0	0	0	1	3	0	0	0	1		1710
556	561528	79	3	0	145	54	25.68	1	120	60	60	76	120	70	66	0	1	1	0	2	0	0	0	0	0	0	0	4	2	1	0	0	1	0	0	0	0	0	0	0	0	0	2	0	0	0	1	1	2100
557	545974	58	1	1	164	65	24.17	1	132	82	50	85	125	77	80	0	0	0	0	0	0	0	0	1	1	0	2	2	2	1	0	0	1	1	0	0	1	0	1	0	0	0	2	0	0	0	0
558	396135	65	2	1	175	69	22.53	1	109	62	47	90	120	73	95	0	0	0	0	0	0	0	0	0	0	0	0	0	0	0	0	0	1	1	0	1	1	0	0	0	0	1	3	0	0	0	1		15208
559	561733	58	1	1	160	58	22.66	1	115	70	45	75	120	63	73	1	1	1	0	3	0	0	1	0	0	0	1	7	4	2	1	0	0	0	1	0	0	0	0	0	0	0	2	0	0	0	1		328
560	492239	78	3	0	158	60	24.03	1	128	83	45	93	132	80	84	0	0	0	1	1	0	0	1	0	0	1	2	4	3	2	0	0	1	1	0	1	1	0	1	0	0	1	3	0	0	0	0		1463
561	443513	64	2	1	174	80	26.42	1	140	84	56	82	133	76	77	0	1	1	0	2	0	0	0	0	0	0	0	4	2	1	1	0	1	1	0	0	0	0	1	0	0	0	2	0	0	0	0		100
562	562156	73	2	1	165	56	20.57	1	145	94	51	98	135	86	81	0	1	1	1	3	0	0	0	0	0	1	1	7	4	2	0	0	0	1	0	0	0	0	0	0	0	0	2	0	0	0	0		2287
563	214153	61	2	0	145	58	27.59	1	165	64	101	78	140	70	83	0	0	0	0	0	0	0	1	0	0	0	1	1	1	1	0	0	0	1	1	1	1	0	0	0	1	1	3	0	0	0	0
564	562513	69	2	1	155	55	22.89	1	80	50	30	57	108	60	78	1	1	0	0	2	0	0	1	0	1	1	3	7	5	2	1	0	1	0	1	0	0	0	1	0	0	1	3	0	0	0	1	0	7500
565	562530	62	2	0	170	70	24.22	1	100	60	40	90	118	64	62	1	1	0	0	2	0	0	1	0	0	1	2	6	4	2	0	0	1	1	0	0	1	1	1	0	1	0	2	0	0	0	1	1	3600
566	547792	75	3	1	161	70.3	27.12	1	131	64	67	86	105	60	80	0	1	1	0	2	0	0	1	1	0	0	2	6	4	2	0	0	1	1	0	0	0	0	0	0	0	1	3	0	0	0	0		3500
567	562529	85	3	1	170	70	24.22	1	138	66	72	88	120	70	70	0	1	1	0	2	0	0	0	0	0	0	0	4	2	1	0	0	0	1	0	0	0	0	0	0	0	0	2	0	0	0	1
568	562985	72	2	1	170	70	24.22	1	150	90	60	68	96	69	60	1	1	1	0	3	0	0	0	0	0	0	0	6	3	2	1	0	1	1	0	0	0	1	1	0	0	0	2	0	0	0	1	1	240
569	562850	73	2	1	170	70	24.22	1	108	64	44	52	130	70	50	1	1	1	0	3	0	0	0	0	0	1	1	7	4	2	1	1	1	1	0	0	0	0	1	0	0	0	2	0	0	0	1	1	300
570	562955	73	2	0	170	70	24.22	1	118	79	39	132	121	72	88	0	1	1	1	3	0	0	1	1	0	1	3	9	6	3	0	0	1	0	0	1	0	0	0	1	0	1	3	0	0	1	0		7900
571	505941	75	3	1	157	54	21.91	1	140	90	50	68	140	80	64	0	1	0	0	1	0	0	0	0	0	0	0	2	1	1	1	1	1	1	0	0	0	0	0	0	0	0	2	0	0	0	1		420
572	563314	86	3	1	160	60	23.44	1	135	76	59	75	95	60	71	1	1	1	0	3	0	0	1	0	0	0	1	7	4	2	0	0	1	0	0	0	0	0	1	0	0	0	2	0	0	0	1	0	15000
573	379575	76	3	1	168	60	21.26	1	166	114	52	98	120	80	92	0	1	1	1	3	0	0	1	1	0	1	3	9	6	3	0	0	0	1	0	0	0	0	0	0	0	1	4	0	0	0	1		30000
574	563362	88	3	1	177	60	19.15	1	178	72	106	73	127	70	78	0	1	1	0	2	0	0	1	0	0	0	1	5	3	2	0	0	1	1	0	0	0	0	0	1	0	1	3	0	0	0	1		1100
575	317783	84	3	1	164	65	24.17	1	120	70	50	78	128	72	65	1	1	1	0	3	0	0	0	1	0	0	1	7	4	2	0	0	1	1	0	0	0	1	1	0	0	0	2	0	0	0	0		86
576	563671	82	3	0	158	69	27.64	1	130	74	56	62	114	60	70	1	0	0	0	1	0	0	1	0	0	0	1	3	2	1	1	1	1	0	0	0	0	0	1	0	0	0	2	0	0	0	1	0
577	563899	59	1	1	170	70	24.22	1	150	90	60	92	110	60	70	1	0	0	0	1	0	0	0	0	0	0	0	2	1	1	1	0	1	1	0	0	1	0	1	0	0	0	2	0	0	0	1	0	450
578	361532	79	3	1	170	72	24.91	1	120	80	40	78	130	80	65	0	1	1	0	2	0	0	0	0	0	0	0	4	2	1	0	0	1	0	0	0	0	0	0	0	0	1	3	0	0	0	1		5000
579	475429	47	1	1	180	78	24.07	1	150	90	60	86	140	100	75	0	0	1	0	1	0	0	0	0	0	0	0	2	1	1	0	0	0	1	0	1	0	0	0	0	0	1	4	0	0	0	1		2100
580	564230	57	1	0	145	55	26.16	1	160	95	65	60	125	75	65	1	1	1	0	3	0	0	0	0	0	0	0	6	3	2	0	0	1	1	1	0	1	0	1	0	0	0	2	0	0	0	1	0	360
581	564246	54	1	1	177	56	17.87	1	110	70	40	78	108	70	66	1	0	1	0	2	0	0	1	0	0	0	1	5	3	2	1	0	1	0	0	0	0	0	1	0	0	0	2	0	0	0	1	0	100
582	564537	57	1	1	168	80	28.34	1	140	70	70	93	110	70	67	1	1	0	0	2	0	0	1	0	0	0	1	5	3	2	1	0	1	1	0	0	1	0	1	0	0	0	2	0	0	0	1	0	170
583	282817	63	2	1	168	58	20.55	1	70	30	40	180	110	75	69	0	0	0	0	0	0	0	0	0	0	0	0	0	0	0	0	0	1	1	0	1	0	0	1	0	0	1	3	0	0	0	1	0	1400
584	353095	74	3	1	168	70	24.8	1	136	79	57	102	120	78	80	0	0	0	1	1	0	0	1	0	0	1	2	4	3	2	1	0	1	1	0	1	0	0	0	0	0	1	3	0	0	0	0		2100
585	564670	48	1	1	170	50	17.3	1	220	150	70	70	132	84	72	1	0	0	0	1	0	0	0	0	0	0	0	2	1	1	1	0	1	1	1	0	1	0	1	0	0	0	2	0	0	0	1	1	2900
586	486577	53	1	0	157	57	23.12	1	125	80	45	76	135	80	75	0	0	0	0	0	0	0	0	0	0	0	0	0	0	0	0	0	0	1	1	0	1	1	0	0	1	0	2	0	0	0	0
587	286292	61	2	1	158	80	32.05	1	150	90	60	75	116	70	67	1	1	1	0	3	0	0	0	0	0	0	0	6	3	2	1	0	1	1	1	0	1	0	1	0	0	0	2	0	0	0	1	0	450
588	564694	67	2	1	177	80	25.54	2	121	85	36	95	112	76	74	0	0	0	0	0	0	0	1	0	0	1	2	2	2	1	0	0	0	0	0	0	1	1	0	0	0	0	2	0	0	0	1		4700
589	514208	39	1	1	158	75	30.04	1	240	160	80	100	180	100	96	0	1	1	0	2	0	0	0	0	0	1	1	5	3	2	1	1	1	1	0	0	0	0	1	0	0	1	4	0	0	0	1	1	30000
590	564845	73	2	1	177	80	25.54	2	129	86	43	84	120	84	82	1	0	0	0	1	0	0	0	0	0	0	0	2	1	1	0	0	1	1	1	0	0	0	0	0	0	0	2	0	0	0	0
591	564631	87	3	0	177	80	25.54	1	134	72	62	77	138	62	81	0	1	0	1	2	0	0	0	1	0	0	1	5	3	2	0	0	1	1	0	0	0	0	0	0	0	1	3	0	0	0	1		8236
592	565077	79	3	1	154	45	18.97	1	130	80	50	84	124	70	60	0	0	0	0	0	0	0	1	1	0	1	3	3	3	2	1	0	1	1	0	0	0	0	1	0	1	1	3	0	0	0	1		21000
593	376452	84	3	0	155	64	26.64	1	145	70	75	75	130	72	66	0	0	1	0	1	0	0	1	1	0	0	2	4	3	2	0	0	1	1	0	1	1	0	0	0	1	1	3	0	0	0	1		11000
594	565436	47	1	1	160	88.6	34.61	1	160	110	50	76	108	72	76	1	0	0	0	1	0	0	0	0	0	0	0	2	1	1	1	0	1	1	1	0	1	0	1	0	0	0	2	0	0	0	1	0	100
595	565493	50	1	1	170	76	26.3	2	130	70	60	70	110	65	60	1	0	0	0	1	0	0	0	0	0	1	1	3	2	1	1	0	1	0	0	0	0	0	1	0	0	0	2	0	0	0	1	0	100
596	406031	76	3	1	170	80	27.68	1	146	80	66	80	112	64	56	1	1	0	0	2	0	0	1	0	0	0	1	5	3	2	0	0	1	1	0	0	0	0	1	0	1	0	2	0	0	0	1	0	100
597	475118	71	2	1	175	60	19.59	1	120	80	40	73	124	80	66	0	1	0	0	1	0	0	0	0	0	0	0	2	1	1	0	0	0	0	0	0	0	0	0	0	0	0	2	0	0	0	0		1300
598	565482	69	2	1	168	70	24.8	1	92	60	32	108	96	72	72	1	0	1	0	2	0	0	1	0	0	0	1	5	3	2	0	0	1	0	0	0	0	0	1	0	0	1	4	0	0	0	1	1	7200
599	565943	76	3	1	177	78	24.9	1	130	86	44	65	105	55	60	1	0	0	0	1	0	0	1	0	0	0	1	3	2	1	1	0	1	0	0	0	0	0	1	0	1	0	2	0	0	0	1	0	890
600	520343	66	2	1	158	75	30.04	1	140	80	60	80	130	80	88	0	0	1	0	1	0	0	0	1	0	0	1	3	2	1	0	0	0	1	1	0	1	0	0	1	1	0	2	0	0	0	0		350
601	308484	78	3	1	165	54	19.83	2	160	80	80	80	118	88	88	0	1	1	0	2	0	0	0	1	0	0	1	5	3	2	0	0	0	1	0	0	0	0	0	0	0	0	2	0	0	0	1		4900
602	566254	74	3	0	150	54.5	24.22	1	132	68	64	82	100	60	74	1	1	1	0	3	0	0	0	0	0	0	0	6	3	2	0	0	1	0	0	0	0	0	1	0	0	1	3	0	0	0	1		8700
603	565913	58	1	1	168	70	24.8	1	120	80	40	68	121	69	71	1	1	1	0	3	0	0	0	0	0	0	0	6	3	2	1	0	1	0	0	0	0	0	1	0	0	0	2	0	0	0	1		100
604	325325	80	3	1	165	66	24.24	1	110	70	40	105	105	68	65	0	0	1	0	1	0	0	1	0	0	1	2	4	3	2	0	0	1	1	0	1	0	0	1	1	0	1	3	0	0	0	1	1	2500
605	565515	65	2	1	162	66	25.15	1	90	45	45	148	135	70	78	0	0	0	0	0	0	0	1	0	0	1	2	2	2	1	1	0	0	0	0	1	0	1	0	0	0	0	2	0	0	1	1		6000
606	265553	68	2	1	153	59	25.2	1	135	77	58	94	120	80	74	0	1	1	1	3	0	0	1	1	0	0	2	8	5	2	0	0	1	1	0	1	0	1	0	0	1	1	3	0	0	0	0		30000
607	566496	54	1	1	165	66	24.24	1	140	90	50	61	120	72	67	1	0	1	0	2	0	0	0	0	0	0	0	4	2	1	0	0	1	1	0	0	0	0	1	0	0	0	2	0	0	0	1		120
608	566721	77	3	0	155	45	18.73	1	110	70	40	70	105	60	73	1	0	0	0	1	0	0	0	0	0	0	0	2	1	1	0	0	1	0	0	0	0	1	1	0	0	0	2	0	0	0	1	1	11000
609	379254	67	2	0	152	40	17.31	1	145	73	72	76	125	67	76	1	0	0	0	1	0	0	0	0	0	0	0	2	1	1	0	0	0	1	1	0	1	0	0	0	0	0	2	0	0	0	0		737
610	400711	67	2	1	178	75	23.67	1	208	101	107	84	150	91	80	0	1	1	1	3	0	0	0	0	0	0	0	6	3	2	0	0	1	1	0	0	0	1	0	0	1	1	3	0	0	0	0		30000
611	567363	63	2	1	165	63	23.14	1	85	50	35	40	120	80	68	1	0	0	0	1	0	0	0	0	0	0	0	2	1	1	1	0	1	0	0	1	0	0	1	0	1	0	2	0	0	0	1	0	150
612	492574	73	2	0	158	60	24.03	1	93	69	24	169	128	70	88	0	0	1	1	2	0	0	1	0	0	0	1	5	3	2	0	0	1	0	0	1	0	0	0	0	0	1	4	0	0	0	1		3400
613	503797	54	1	1	158	75	30.04	1	110	70	40	110	96	65	76	1	0	0	1	2	0	0	1	0	0	0	1	5	3	2	1	0	1	0	1	0	0	0	1	1	0	0	2	0	0	0	1	0	250
614	458241	86	3	1	158	60	24.03	2	140	70	70	88	130	60	75	0	1	0	1	2	0	0	0	0	0	1	1	5	3	2	0	0	1	1	0	0	0	0	1	0	0	0	2	0	0	0	1		1300
615	567345	62	2	1	180	89	27.47	1	120	80	40	98	120	60	66	1	0	0	0	1	0	0	0	0	0	0	0	2	1	1	0	0	1	1	0	1	0	0	1	0	0	0	2	0	0	0	1		462
616	281982	57	1	0	150	69	30.67	1	140	80	60	102	120	75	85	0	0	0	0	0	0	0	0	1	0	0	1	1	1	1	0	0	1	1	1	0	1	0	0	0	1	1	3	0	0	0	0		460
617	254084	74	3	1	162.5	66.2	25.07	2	151	88	63	92	120	70	72	1	1	1	0	3	0	0	0	0	0	0	0	6	3	2	0	0	1	1	0	0	1	0	1	0	0	0	2	0	0	0	1		400
618	567703	67	2	1	167	70	25.1	1	130	70	60	80	100	60	70	0	1	0	0	1	0	0	0	0	0	0	0	2	1	1	1	1	1	0	0	0	0	0	1	0	1	1	4	0	0	0	1	0	310
619	379956	63	2	1	166	66	23.95	1	100	67	33	82	100	50	73	0	0	0	0	0	0	0	0	0	0	0	0	0	0	0	0	0	1	0	0	0	0	0	1	0	0	0	2	0	0	0	1
620	535900	91	3	1	168	61	21.61	1	123	71	52	102	120	70	72	1	1	1	1	4	0	0	1	0	0	0	1	9	5	2	0	0	1	1	0	0	0	1	1	1	1	1	3	0	0	0	1		1784
621	552494	81	3	1	165.5	64.5	23.55	1	132	65	67	76	140	70	80	0	1	0	0	1	0	0	0	1	0	0	1	3	2	1	0	0	0	1	0	0	0	0	0	0	1	1	3	0	0	0	1
622	568381	71	2	0	155	68	28.3	1	160	100	60	62	120	72	64	1	1	1	0	3	1	0	0	1	0	0	2	8	5	2	0	0	1	1	0	0	1	0	1	0	0	0	2	0	0	0	1	0	520
623	568290	78	3	1	153	46	19.65	1	90	60	30	105	125	65	80	0	1	1	0	2	0	0	1	0	0	0	1	5	3	2	1	1	1	1	0	1	0	0	0	1	1	1	4	0	0	0	1		1800
624	304530	79	3	1	168	69	24.45	1	125	83	42	91	124	74	74	0	0	0	0	0	0	0	0	0	0	0	0	0	0	0	1	1	1	0	0	0	0	0	1	0	0	0	2	0	0	0	0		424
625	568576	52	1	1	160	55	21.48	1	182	101	81	71	130	80	70	0	0	0	0	0	0	0	0	0	0	0	0	0	0	0	1	1	0	1	0	0	0	0	0	0	1	0	2	0	0	0	0
626	233134	83	3	0	156	62	25.48	1	175	83	92	96	138	78	78	0	1	1	1	3	0	0	1	0	0	1	2	8	5	2	0	0	1	1	0	1	1	0	1	0	0	1	4	0	0	0	1		12000
627	568923	41	1	1	170	90	31.14	1	185	125	60	80	120	75	72	1	0	0	0	1	0	0	0	0	0	0	0	2	1	1	1	1	0	1	0	0	1	0	0	0	0	0	2	0	0	0	1		290
628	514652	73	2	1	158	75	30.04	2	144	80	64	63	110	80	80	0	1	1	1	3	0	0	0	0	0	0	0	6	3	2	0	0	1	0	0	1	0	0	1	0	0	0	2	0	0	0	1		5156
629	368505	68	2	1	160	80	31.25	2	180	80	100	86	140	78	80	0	0	1	0	1	0	0	0	1	0	0	1	3	2	1	0	0	1	1	0	0	1	1	1	0	1	1	3	0	0	0	1		2100
630	420597	68	2	1	177	85	27.13	2	130	70	60	80	108	58	80	0	0	0	0	0	0	0	0	1	0	0	1	1	1	1	0	0	1	0	0	0	1	0	1	0	0	1	4	0	0	0	0
631	337055	72	2	1	170	68	23.53	1	130	70	60	88	130	80	71	0	1	1	0	2	1	0	1	1	0	1	4	8	6	3	0	0	1	1	0	1	0	0	0	0	0	1	4	0	0	0	1	1	8500
632	566904	70	2	1	159	52	20.57	1	110	80	30	100	120	80	72	1	0	1	0	2	0	0	0	0	0	0	0	4	2	1	0	0	1	1	0	1	0	0	1	0	1	0	2	0	0	0	1		7669
633	569984	75	3	1	157	45	18.26	1	145	76	69	65	140	78	57	1	1	0	0	2	0	0	1	0	0	0	1	5	3	2	1	0	1	1	0	0	0	0	0	1	0	1	3	0	0	0	0		1100
634	570220	57	1	1	170	75	25.95	1	100	50	50	62	130	70	61	0	1	1	0	2	1	0	0	0	0	0	1	5	3	2	1	1	1	1	0	0	1	0	1	0	0	0	2	0	0	0	1	1	3000
635	570553	87	3	0	170	63	21.8	1	155	45	110	77	102	45	68	1	0	0	1	2	0	0	1	0	0	0	1	5	3	2	0	0	1	1	0	0	0	0	1	0	0	0	2	0	0	0	1		35000
636	513623	51	1	1	172	64	21.63	1	120	88	32	82	124	80	76	0	1	1	0	2	0	0	0	0	0	0	0	4	2	1	0	0	0	0	0	1	0	0	0	0	0	0	2	0	0	0	1		190
637	570773	71	2	0	158	42	16.82	1	140	90	50	70	105	55	62	1	0	0	0	1	0	0	0	0	0	0	0	2	1	1	0	0	1	0	0	0	0	0	1	0	0	0	2	0	0	0	1	0	390
638	300915	69	2	1	160	77	30.08	1	124	70	54	98	130	90	70	0	1	1	1	3	0	0	1	1	0	0	2	8	5	2	0	0	1	1	0	1	0	0	1	0	0	1	3	0	0	0	0		6000
639	374223	59	1	1	164	58	21.56	2	173	86	87	77	138	82	79	0	1	1	0	2	0	0	0	1	0	0	1	5	3	2	0	0	0	1	0	0	0	0	0	0	1	1	3	0	0	0	0		35000
640	570756	74	3	1	156	58	23.83	1	90	60	30	68	100	60	68	1	1	0	0	2	0	0	0	0	0	1	1	5	3	2	0	0	1	0	0	1	0	0	1	0	0	0	2	0	0	0	1	0	490
641	361351	74	3	1	167	57	20.44	1	100	60	40	70	110	60	75	0	1	1	1	3	0	0	1	0	0	0	1	7	4	2	1	1	1	0	0	0	1	0	1	1	0	0	2	0	0	0	1		120
642	571239	63	2	1	160	60	23.44	1	104	80	24	85	94	64	66	0	1	1	0	2	1	0	1	0	0	1	3	7	5	2	1	1	1	1	0	0	0	1	1	0	1	1	3	0	0	0	1	0	21000
643	516227	85	3	0	158	75	30.04	1	150	80	70	62	135	80	66	0	0	0	1	1	1	0	1	0	0	0	2	4	3	2	0	0	1	1	0	0	0	0	1	0	0	1	3	0	0	0	0		2415
644	571499	84	3	1	177	75	23.94	2	92	56	36	80	100	60	60	0	1	0	0	1	1	0	1	0	0	1	3	5	4	2	1	1	1	0	0	0	0	0	1	1	0	1	4	0	0	0	1	1
645	571391	56	1	0	155	45	18.73	1	140	79	61	100	120	80	60	0	0	0	0	0	0	0	0	0	0	0	0	0	0	0	0	0	0	0	0	1	0	0	0	0	0	1	3	0	0	0	0
646	571757	72	2	1	165	65	23.88	1	115	75	40	92	110	60	66	0	1	0	1	2	0	0	0	0	0	1	1	5	3	2	0	0	1	0	0	0	1	0	1	0	1	1	3	0	0	0	1		244
647	571819	91	3	1	172	65	21.97	1	119	70	49	88	125	70	70	0	1	1	1	3	0	0	1	0	0	0	1	7	4	2	1	0	1	1	0	0	0	0	1	1	1	1	3	0	0	0	1	0	7049
648	562531	69	2	1	170	82	28.37	1	110	90	20	92	120	90	90	0	1	1	0	2	0	0	0	0	0	0	0	4	2	1	1	0	1	1	0	1	1	0	0	0	0	0	2	0	0	0	0
649	306264	78	3	0	168	69	24.45	1	140	108	32	108	102	77	94	0	1	1	0	2	0	0	1	0	0	0	1	5	3	2	0	0	1	1	0	1	0	0	0	0	0	1	4	0	0	0	0
650	572827	67	2	1	160	67	26.17	1	130	80	50	90	124	72	65	1	0	0	0	1	0	0	0	0	0	0	0	2	1	1	1	0	1	0	0	0	0	0	1	0	0	1	3	0	0	0	1	1	491
651	571253	51	1	1	163	72	27.1	1	150	80	70	78	130	84	70	0	0	0	0	0	0	0	0	0	0	0	0	0	0	0	0	0	1	0	0	0	0	0	0	0	1	0	2	0	0	0	0
652	366606	47	1	0	165	58	21.3	1	181	100	81	92	130	70	72	0	1	1	1	3	0	0	0	1	1	1	3	9	6	3	0	0	0	1	0	0	0	0	0	0	1	1	3	0	0	0	0		35000
653	572833	81	3	0	155	60	24.97	1	106	67	39	120	99	61	103	0	0	1	0	1	1	0	1	0	0	1	3	5	4	2	0	0	1	0	0	1	0	1	0	0	0	1	4	0	0	0	1		5580
654	453749	33	1	1	175	83	27.1	1	150	90	60	90	126	90	72	0	1	1	0	2	0	0	0	0	0	0	0	4	2	1	0	0	0	1	1	0	0	0	0	0	0	0	2	0	0	0	1
655	523430	61	2	1	170	64	22.15	1	120	80	40	72	130	95	75	0	1	0	0	1	0	0	0	0	0	0	0	2	1	1	1	1	1	1	0	0	0	0	1	0	0	0	2	0	0	0	0
656	573479	51	1	1	178	78	24.62	1	170	120	50	78	124	62	64	1	0	0	0	1	0	0	0	0	0	0	0	2	1	1	1	0	0	1	1	0	0	0	0	0	0	1	3	0	0	0	1	1	300
657	543728	67	2	0	155	50	20.81	1	120	75	45	75	122	72	70	0	1	1	1	3	0	0	0	0	0	0	0	6	3	2	0	0	0	1	0	0	0	0	0	0	0	1	3	0	0	0	1
658	573516	55	1	1	162	64	24.39	1	125	76	49	80	120	70	68	0	1	0	0	1	0	0	0	0	0	0	0	2	1	1	1	0	1	0	0	0	0	0	1	0	0	0	2	0	0	0	1		300
659	573891	38	1	1	165	65	23.88	1	190	154	36	96	120	80	60	0	0	0	0	0	0	0	0	0	0	0	0	0	0	0	0	0	0	1	0	0	0	0	0	0	1	0	2	0	0	0	0		9699
660	574239	72	2	1	175	70	22.86	1	167	92	75	90	141	80	81	0	0	0	0	0	0	0	0	0	0	0	0	0	0	0	1	1	1	1	1	0	1	1	0	0	0	1	3	0	0	0	0		263
661	574490	79	3	0	160	60	23.44	1	170	110	60	80	109	61	65	1	0	0	0	1	0	0	0	0	0	1	1	3	2	1	0	0	1	1	1	0	0	0	1	0	1	1	3	0	0	0	1	1	15600
662	521525	53	1	1	156	58	23.83	1	126	80	46	70	120	80	70	0	1	0	0	1	0	0	0	0	0	0	0	2	1	1	1	1	1	0	0	0	0	0	1	0	0	1	3	0	0	0	0		330
663	497168	81	3	0	154	51	21.5	1	130	60	70	76	125	80	68	0	0	0	0	0	1	0	1	1	0	0	3	3	3	2	0	0	0	0	0	0	0	0	0	0	0	1	3	0	0	0	1		8400
664	435995	88	3	1	175	80	26.12	1	166	84	82	66	110	80	80	0	1	1	1	3	1	1	1	1	0	0	4	10	6	3	0	0	1	1	0	0	0	0	1	1	1	1	4	0	0	0	1		9892
665	574501	67	2	0	153	55	23.5	1	110	60	50	80	106	62	75	0	0	0	0	0	0	0	1	0	0	0	1	1	1	1	0	0	1	0	1	0	0	1	1	0	0	1	4	0	0	0	1	1	12300
666	574881	59	1	1	161.5	71.2	27.3	1	144	93	51	79	120	70	70	1	0	0	0	1	0	0	0	0	0	0	0	2	1	1	1	0	1	0	0	0	0	0	1	0	0	0	2	0	0	0	1
667	574519	85	3	0	145	47	22.35	1	123	70	53	80	132	68	72	0	1	0	0	1	0	0	1	0	0	0	1	3	2	1	0	0	1	1	0	0	0	0	0	1	0	1	3	0	0	0	1		20400
668	311396	85	3	1	155	55	22.89	1	118	70	48	78	102	60	61	0	1	1	0	2	1	0	1	0	0	0	2	6	4	2	0	0	1	1	0	0	0	0	0	1	0	1	3	0	0	0	1		10633
669	342889	61	2	1	165	50	18.37	1	150	102	48	96	120	80	60	0	1	1	1	3	0	0	1	0	0	1	2	8	5	2	1	0	0	1	0	0	1	0	0	1	1	0	2	0	0	0	0		21457
670	499690	79	3	1	165	63	23.14	1	138	86	52	79	132	81	65	0	1	0	0	1	1	0	0	1	0	0	2	4	3	2	0	0	1	1	0	0	1	0	1	0	1	0	2	0	0	0	1		17730
671	575182	75	3	0	156	62	25.48	1	105	68	37	80	102	66	71	1	0	1	0	2	0	0	0	0	0	0	0	4	2	1	0	0	1	1	0	0	1	0	1	0	0	1	4	0	0	0	1	0	12900
672	575245	58	1	1	165	60	22.04	1	96	68	28	67	110	60	62	1	0	0	0	1	0	0	0	0	0	0	0	2	1	1	0	0	1	0	0	0	0	0	1	0	0	0	2	0	0	0	1		1080
673	351944	85	3	0	156	53	21.78	1	115	65	50	95	115	65	64	1	1	1	1	4	0	0	1	0	0	0	1	9	5	2	0	0	1	1	0	0	0	0	0	1	0	0	2	0	0	0	1		2728
674	342666	72	2	1	160	70	27.34	1	120	70	50	70	130	80	64	1	0	1	0	2	0	0	0	0	0	0	0	4	2	1	0	0	1	1	0	1	0	1	1	0	0	1	3	0	0	0	1		4500
675	575374	86	3	0	163	60	22.58	1	156	82	74	110	60	35	100	0	0	1	1	2	1	0	1	1	0	0	3	7	5	2	0	0	1	1	0	1	1	1	0	1	0	1	4	0	0	1	1		2602
676	364749	82	3	0	154	54	22.77	1	154	82	72	64	120	74	66	0	1	0	0	1	0	0	0	0	0	0	0	2	1	1	0	0	1	1	0	0	0	0	1	0	0	1	4	0	0	0	1	1	1392
677	576018	50	1	1	165	63	23.14	1	138	96	42	86	100	70	62	1	0	0	0	1	0	0	0	0	0	0	0	2	1	1	0	0	1	0	1	0	0	0	1	0	0	1	3	0	0	0	1	0	510
678	555830	73	2	0	146	49.9	23.41	1	187	66	121	68	140	60	66	0	1	1	0	2	0	0	1	1	0	1	3	7	5	2	1	0	1	1	1	1	1	0	1	1	1	1	3	0	0	0	1
679	352513	88	3	1	170	70	24.22	1	170	100	70	112	134	61	64	0	1	1	0	2	0	0	0	0	0	0	0	4	2	1	1	0	1	1	1	0	0	0	0	0	1	1	4	0	0	1	1		9000
680	563721	60	1	0	150	48	21.33	1	120	80	40	81	135	80	53	0	0	0	0	0	0	0	0	0	0	0	0	0	0	0	0	0	1	1	1	0	1	1	0	0	0	0	2	0	0	0	0		27000
681	516798	80	3	0	158	75	30.04	1	130	80	50	172	100	60	88	0	1	1	0	2	1	0	1	1	0	1	4	8	6	3	1	0	1	1	0	1	1	1	0	0	0	1	4	0	0	0	1		22200
682	457233	77	3	0	158	60	24.03	2	130	80	50	80	120	80	60	0	0	0	0	0	0	0	0	0	0	0	0	0	0	0	0	0	1	1	1	0	1	0	1	0	0	1	3	0	0	0	1	1	1045
683	576830	49	1	1	170	78	26.99	1	124	72	52	113	112	70	73	0	0	0	0	0	0	0	0	0	0	0	0	0	0	0	0	0	0	0	1	0	0	0	1	0	0	1	3	0	0	0	1	0	2550
684	576580	53	1	0	170	78	26.99	1	113	82	31	110	120	80	60	0	0	0	0	0	0	0	0	0	0	0	0	0	0	0	0	0	0	0	0	1	0	0	0	0	0	1	3	0	0	0	0
685	577276	54	1	1	170	78	26.99	1	110	70	40	68	100	70	62	1	0	0	0	1	0	0	0	0	0	0	0	2	1	1	1	0	0	0	0	0	0	0	0	0	1	1	4	0	0	0	1	0	7500
686	577438	82	3	1	160	60	23.44	1	120	70	50	68	118	64	67	1	0	0	0	1	1	0	0	0	0	0	1	3	2	1	1	0	1	1	0	0	0	0	1	1	0	1	3	0	0	0	1	0	25800
687	412966	67	2	1	163	75	28.23	1	135	75	60	70	120	74	70	1	0	0	0	1	0	0	0	0	0	0	0	2	1	1	1	1	1	1	1	0	0	0	1	0	1	1	3	0	0	0	1	0	18000
688	542348	72	2	0	155	43	17.9	1	150	70	80	72	120	70	75	0	0	0	0	0	0	0	0	0	1	0	1	1	1	1	0	0	1	0	0	0	0	0	0	0	0	0	2	0	0	0	0		3960
689	508584	72	2	1	160	63	24.61	1	168	104	64	97	136	86	72	0	1	1	0	2	0	0	0	1	0	1	2	6	4	2	0	0	1	1	0	0	1	0	0	0	1	1	4	0	0	0	1		25532
690	411292	40	1	0	158	60	24.03	1	164	105	59	90	120	70	72	0	1	1	0	2	0	0	0	0	1	1	2	6	4	2	0	0	0	0	0	0	0	0	0	0	1	1	3	0	0	0	0		8926
691	578197	86	3	1	159	60	23.73	1	125	70	55	88	120	72	76	0	1	1	0	2	1	0	1	1	0	1	4	8	6	3	1	0	1	1	0	1	1	0	0	1	0	1	3	0	0	0	1		18000
692	342685	66	2	0	168	69	24.45	1	190	105	85	98	120	60	76	1	0	0	0	1	0	0	1	0	0	0	1	3	2	1	0	0	1	1	1	0	1	0	0	0	0	1	3	0	0	0	1	1	480
693	577840	74	3	0	157	65	26.37	1	133	85	48	105	120	70	62	1	0	0	0	1	0	0	1	0	0	0	1	3	2	1	0	0	1	1	0	0	1	0	1	0	0	1	4	0	0	0	1	1	8400
694	549514	74	3	0	170	67	23.18	1	180	100	80	66	120	62	61	1	1	1	1	4	0	0	0	1	0	0	1	9	5	2	0	0	1	1	0	1	0	0	0	0	0	1	3	1	0	0	1		3900
695	406485	66	2	0	156	51	20.96	1	130	70	60	80	130	70	80	0	0	0	0	0	0	0	0	0	0	0	0	0	0	0	0	0	1	1	1	0	0	0	0	0	0	0	2	0	0	0	0
696	408281	61	2	0	158	63	25.24	1	134	96	38	96	120	80	95	0	1	1	1	3	0	0	1	0	0	0	1	7	4	2	0	0	0	1	0	1	1	0	0	0	0	1	3	0	0	0	1		3600
697	429865	67	2	0	154	54	22.77	1	128	80	48	80	120	80	60	0	0	0	0	0	0	0	0	0	0	0	0	0	0	0	0	0	1	0	0	0	0	0	1	0	0	0	2	0	0	0	0		2726
698	578286	87	3	0	154	54	22.77	1	115	68	47	98	128	70	62	0	1	1	0	2	0	0	0	0	0	1	1	5	3	2	0	0	1	1	0	0	0	0	0	0	0	0	2	0	0	0	1	1	4560
699	311535	89	3	0	168	69	24.45	1	140	75	65	88	138	73	59	0	0	1	1	2	1	0	1	1	0	1	4	8	6	3	0	0	1	0	0	0	0	0	0	1	1	1	4	0	0	0	1	1	20400
700	569024	75	3	0	145	45	21.4	1	180	110	70	80	124	80	80	0	1	1	0	2	1	0	0	1	0	1	3	7	5	2	0	0	1	1	0	0	1	0	0	0	0	1	4	0	0	0	1	1	4200
701	579314	79	3	0	145	45	21.4	1	150	80	70	72	130	70	60	0	1	1	0	2	1	0	0	0	1	0	2	6	4	2	0	0	1	1	0	0	1	0	0	0	0	0	2	0	0	0	1		7800
702	220658	93	3	1	170	80	27.68	1	130	70	60	48	130	73	70	0	0	0	0	0	0	0	1	1	0	0	2	2	2	1	0	0	1	1	0	0	0	0	0	0	0	0	2	0	0	1	1		4673
703	276210	71	2	1	168	69	24.45	1	133	48	85	47	122	64	47	0	1	1	1	3	0	0	0	1	0	0	1	7	4	2	0	0	0	1	0	1	0	0	0	0	1	1	4	0	0	0	1	1	6600
704	415443	75	3	1	170	70	24.22	1	160	90	70	100	132	72	72	0	1	1	0	2	1	0	1	1	1	1	5	9	6	3	0	0	1	1	0	1	1	0	1	1	1	1	4	0	0	0	1		9000
705	348882	86	3	1	170	78	26.99	1	123	75	48	85	134	75	85	0	1	1	1	3	0	0	1	1	0	0	2	8	5	2	1	0	1	1	0	0	0	1	1	1	0	0	2	0	0	0	0		736
706	353325	79	3	1	165	60	22.04	1	210	113	97	143	142	64	68	0	0	1	1	2	0	0	1	0	0	0	1	5	3	2	0	0	1	1	1	0	0	0	1	0	0	0	2	0	0	0	1		1185
707	363648	60	1	0	156	69	28.35	1	98	60	38	54	110	70	70	1	0	0	0	1	1	0	0	0	0	1	2	4	3	2	0	0	1	1	0	0	1	0	1	0	1	1	4	0	0	0	1	1	1674
708	580493	49	1	0	145	45	21.4	1	140	78	62	118	120	80	81	0	0	0	0	0	0	0	0	0	0	0	0	0	0	0	0	0	0	1	0	0	1	1	0	0	0	1	3	0	0	0	1
709	580052	50	1	1	170	70	24.22	1	140	80	60	88	138	76	74	0	1	1	1	3	0	0	0	0	0	0	0	6	3	2	0	0	0	1	0	0	0	0	0	0	0	1	3	0	0	0	1		7200
710	580072	31	1	1	168	98	34.72	1	147	90	57	84	147	90	84	0	0	1	1	2	0	0	1	0	0	0	1	5	3	2	1	1	0	1	1	0	0	0	0	0	1	0	2	0	0	0	1		2003
711	580829	49	1	1	168	73	25.86	2	161	111	50	60	128	90	66	1	1	0	0	2	0	0	0	0	0	0	0	4	2	1	1	0	1	0	1	0	0	0	0	0	0	1	4	0	0	0	1	1	586
712	252394	74	3	1	168	69	24.45	1	150	87	63	94	117	66	79	0	0	1	1	2	0	0	1	0	0	0	1	5	3	2	1	0	0	0	1	0	0	0	0	1	0	0	2	0	0	0	0		1101
713	580736	77	3	1	162	71	27.05	1	126	78	48	74	134	85	81	0	1	1	0	2	0	0	0	0	0	0	0	4	2	1	0	0	1	1	0	0	1	1	0	0	0	1	3	0	0	0	1	1	8400
714	580299	76	3	1	165	60	22.04	1	146	70	76	70	120	70	62	0	0	0	1	1	0	0	1	0	0	0	1	3	2	1	1	0	0	1	0	0	1	1	0	0	0	1	3	0	0	0	0
715	580546	50	1	1	170	70	24.22	1	150	100	50	76	102	62	64	0	0	0	0	0	0	0	0	0	0	0	0	0	0	0	0	0	1	1	0	0	0	0	0	0	0	1	3	0	0	0	1	1	300
716	580960	54	1	1	160	47	18.36	1	100	60	40	70	120	70	70	1	0	0	0	1	1	0	0	0	0	0	1	3	2	1	1	0	1	1	0	0	0	0	1	0	0	0	2	0	0	0	1		1500
717	580789	64	2	0	160	62	24.22	1	128	78	50	85	110	70	70	1	0	0	0	1	1	0	0	0	0	0	1	3	2	1	0	0	1	0	0	0	1	0	1	0	0	1	3	0	0	0	1	1	5100
718	581356	87	3	0	150	34	15.11	1	155	80	75	122	141	68	89	0	0	1	1	2	0	0	1	1	0	1	3	7	5	2	0	0	1	0	1	0	0	0	0	0	0	1	4	0	0	0	1		11959
719	368534	73	2	1	165	58	21.3	1	165	78	87	80	160	100	84	0	1	1	1	3	0	0	1	0	0	1	2	8	5	2	0	0	1	1	1	0	0	0	0	0	1	1	3	0	0	0	0		35000
720	471677	89	3	1	158	60	24.03	1	156	72	84	75	120	60	64	0	1	1	1	3	0	0	0	1	0	1	2	8	5	2	0	0	1	1	0	0	0	1	0	0	1	0	2	0	0	0	0		11360
721	366212	78	3	1	177	70	22.34	1	149	67	82	74	120	80	60	0	0	0	0	0	0	0	0	0	0	0	0	0	0	0	1	0	1	0	0	0	0	0	0	0	0	1	3	0	0	0	1		1146
722	292500	64	2	1	170	72	24.91	1	135	70	65	50	128	72	60	1	0	0	0	1	0	0	0	0	0	0	0	2	1	1	0	0	0	1	0	1	0	0	0	0	0	0	2	1	0	0	1		15300
723	581324	26	1	1	170	70	24.22	1	271	188	83	136	125	75	99	0	1	1	0	2	0	0	1	1	0	0	2	6	4	2	0	0	0	1	1	0	0	0	0	0	1	1	3	0	0	0	1		35000
724	290154	71	2	1	162	67	25.53	1	132	78	54	73	130	72	82	1	0	0	0	1	0	0	0	0	0	0	0	2	1	1	0	0	1	1	0	0	0	0	0	0	0	0	2	0	0	0	1		357
725	328915	71	2	1	170	66	22.84	1	173	90	83	56	146	80	58	0	1	1	1	3	0	0	1	1	0	1	3	9	6	3	0	0	0	1	0	0	0	0	0	0	1	1	3	0	0	0	0
726	539915	59	1	1	158	75	30.04	1	174	94	80	85	110	70	68	1	1	1	0	3	1	0	0	0	0	0	1	7	4	2	0	0	1	1	0	0	1	0	0	0	0	1	4	0	0	0	1	1	2520
727	488480	59	1	1	158	60	24.03	2	104	72	32	78	100	72	62	1	0	0	0	1	1	0	1	0	0	0	2	4	3	2	0	0	1	0	0	0	0	0	1	0	0	1	4	0	0	1	1	1	2970
728	581858	70	2	1	170	70	24.22	1	190	135	55	135	134	75	68	0	1	0	1	2	1	0	0	0	0	1	2	6	4	2	1	0	0	1	0	1	0	0	0	0	0	1	4	0	0	0	1		24900
729	364389	79	3	1	170	70	24.22	1	120	80	40	123	140	80	74	0	1	1	0	2	0	0	1	1	0	1	3	7	5	2	0	0	1	1	0	0	1	0	1	0	0	1	3	0	0	0	1	0	16614
730	582401	74	3	1	175	75	24.49	1	128	70	58	110	115	60	77	1	0	0	0	1	0	0	0	0	0	0	0	2	1	1	0	0	1	1	0	0	1	1	0	0	0	1	3	0	0	0	1	0	300
731	582124	71	2	1	160	70	27.34	1	146	80	66	88	136	80	66	0	1	1	0	2	1	0	1	1	0	1	4	8	6	3	1	0	1	0	0	0	1	0	0	0	1	0	2	0	0	1	1		8100
732	408346	68	2	1	163	51	19.2	1	120	70	50	65	122	72	74	0	1	0	1	2	0	0	1	0	0	0	1	5	3	2	1	1	1	0	0	0	0	0	1	1	0	0	2	0	0	0	1		2580
733	582584	82	3	0	154	54	22.77	1	150	100	50	122	100	50	52	1	0	1	0	2	0	0	1	0	0	0	1	5	3	2	0	0	1	0	0	0	1	0	0	0	1	1	3	0	0	0	1	0	14400
734	582469	79	3	0	148	56	25.57	1	136	78	58	106	120	64	78	0	0	1	1	2	0	0	1	0	0	1	2	6	4	2	0	0	1	1	0	0	0	0	0	0	0	1	3	0	0	0	0		2528
735	335900	69	2	0	168	69	24.45	1	120	60	60	113	142	85	76	0	1	1	0	2	0	0	0	0	0	0	0	4	2	1	0	0	1	0	0	0	1	0	0	0	0	0	2	0	0	0	0		1531
736	457463	61	2	1	170	81	28.03	1	110	70	40	97	106	60	64	1	1	1	1	4	1	0	0	0	0	0	1	9	5	2	1	1	1	0	0	0	1	0	1	1	0	0	2	0	0	0	1		630
737	380432	55	1	1	168	70	24.8	1	153	94	59	78	161	99	60	0	0	0	0	0	0	0	0	0	0	0	0	0	0	0	0	0	1	1	1	0	0	0	0	0	0	1	3	0	0	0	0
738	582857	72	2	0	147	52	24.06	1	170	90	80	95	136	80	72	1	1	0	0	2	0	0	0	0	0	0	0	4	2	1	0	0	1	1	0	0	0	0	0	0	0	0	2	0	0	0	0		2100
739	583077	82	3	0	161	66	25.46	1	125	82	43	95	114	60	72	1	1	1	1	4	0	0	1	0	0	1	2	10	6	3	0	0	1	1	0	1	1	0	1	0	1	1	3	0	0	0	1	0	12000
740	506088	89	3	0	158	75	30.04	1	135	69	66	91	135	69	91	0	1	1	1	3	0	0	1	0	0	0	1	7	4	2	0	0	1	1	0	0	0	0	0	0	1	1	3	0	0	1	1		802
741	583595	78	3	1	163	60	22.58	2	130	79	51	94	135	85	70	0	1	1	0	2	0	0	1	0	0	0	1	5	3	2	0	0	1	1	1	0	1	0	1	0	0	0	2	0	0	0	1
742	298523	62	2	1	168	69	24.45	1	170	90	80	100	120	80	60	0	0	0	0	0	0	0	0	0	0	0	0	0	0	0	1	0	0	1	1	0	1	0	0	0	0	1	4	0	0	0	1		3600
743	299703	71	2	1	159	68	26.9	1	210	80	130	88	120	80	88	0	1	1	0	2	0	0	0	1	0	0	1	5	3	2	0	0	1	1	0	0	0	0	0	0	0	1	4	0	0	0	0		8878
744	450928	74	3	1	163	64	24.09	1	94	64	30	60	135	64	62	0	0	0	0	0	0	0	0	0	0	0	0	0	0	0	1	0	1	1	0	1	0	1	1	0	0	0	2	0	0	0	1
745	583507	62	2	1	170	80	27.68	1	160	80	80	72	130	83	70	0	0	0	0	0	1	0	0	0	0	0	1	1	1	1	0	0	0	0	0	1	0	1	0	1	0	0	2	0	0	0	0		1445
746	583609	52	1	0	160	70	27.34	1	115	78	37	83	140	80	90	0	0	1	1	2	0	0	1	0	0	0	1	5	3	2	0	0	1	1	0	0	0	0	0	1	0	0	2	0	0	0	0		3157
747	274306	87	3	0	150	46	20.44	1	140	80	60	65	130	74	65	0	1	1	1	3	0	0	1	0	0	0	1	7	4	2	0	0	1	0	0	0	0	0	1	0	0	1	3	0	0	0	1		3737
748	498038	57	1	0	158	75	30.04	1	158	109	49	63	120	89	88	0	0	0	0	0	1	0	1	1	0	0	3	3	3	2	0	0	1	1	0	0	1	1	1	0	0	1	3	0	0	0	1	0	15662
749	583635	66	2	1	177	78	24.9	2	150	90	60	100	120	80	90	0	0	1	1	2	0	0	1	0	0	1	2	6	4	2	1	0	1	1	0	0	1	0	0	0	0	1	3	0	0	0	0		8341
750	584061	59	1	0	156	70	28.76	1	120	71	49	101	135	80	78	1	1	0	0	2	1	0	0	0	0	0	1	5	3	2	0	0	1	1	1	0	1	0	1	0	0	1	4	0	0	1	1	1	100
751	584125	53	1	0	156	56	23.01	1	174	117	57	56	110	60	65	1	0	0	0	1	0	0	0	0	0	0	0	2	1	1	1	0	1	1	0	0	1	0	1	0	0	1	4	0	0	0	1	1	100
752	437637	75	3	0	143	69	33.74	1	130	80	50	68	120	58	66	1	1	1	1	4	0	0	1	0	0	0	1	9	5	2	1	1	1	1	0	0	0	0	1	0	0	1	4	0	0	0	0		510
753	382156	72	2	1	170	78	26.99	2	110	70	40	69	130	78	65	0	0	0	0	0	0	0	1	0	0	0	1	1	1	1	1	0	1	0	0	0	0	0	1	0	0	1	3	0	0	0	1		319
754	366823	89	3	1	150	38	16.89	1	150	80	70	105	130	60	68	1	0	1	0	2	1	0	1	0	0	0	2	6	4	2	1	1	1	1	0	0	0	0	0	1	1	1	4	0	0	0	1		35000
755	502938	81	3	0	158	75	30.04	1	181	100	81	86	124	60	54	0	0	1	1	2	0	0	1	0	0	1	2	6	4	2	0	0	1	1	0	0	0	0	0	0	1	1	3	0	0	0	1
756	491437	82	3	1	158	60	24.03	2	107	59	48	190	118	69	54	1	0	0	0	1	1	0	1	0	0	0	2	4	3	2	0	0	1	0	0	0	1	0	1	1	1	0	2	0	0	0	1	0	2580
757	584350	48	1	1	178	66	20.83	1	160	105	55	70	116	74	78	1	0	0	0	1	1	0	0	0	0	0	1	3	2	1	1	1	1	0	0	0	0	0	1	0	0	1	3	0	0	0	1	0
758	584864	54	1	1	177	88	28.09	1	154	96	58	83	120	80	60	1	1	1	0	3	1	0	0	0	0	0	1	7	4	2	1	0	1	1	0	0	0	0	1	0	0	0	2	0	0	0	1	0	4200
759	528458	72	2	1	165	61.5	22.59	1	142	95	47	80	120	70	60	0	0	0	1	1	1	0	1	0	0	0	2	4	3	2	0	0	0	1	0	0	0	0	0	1	0	0	2	0	0	0	0		1613
760	210868	87	3	1	175	69	22.53	1	114	76	38	122	120	80	94	0	1	1	0	2	0	0	1	0	0	1	2	6	4	2	1	0	1	1	0	0	1	0	0	0	0	1	4	0	0	0	1	1	28200
761	344133	75	3	1	165	60	22.04	1	132	78	54	74	140	90	75	0	0	0	0	0	0	0	0	0	0	0	0	0	0	0	0	0	1	1	0	0	1	0	0	0	0	0	2	0	0	0	0		1082
762	523140	76	3	1	158	75	30.04	1	159	94	65	92	155	92	89	0	0	0	1	1	0	0	1	0	0	0	1	3	2	1	1	1	1	1	0	0	1	0	0	0	1	1	4	0	0	0	1		320
763	585531	53	1	1	176	79	25.5	2	130	90	40	89	120	70	75	1	0	0	0	1	1	0	0	0	0	0	1	3	2	1	1	1	1	0	0	0	0	0	1	0	0	0	2	0	0	0	1	1	280
764	540949	55	1	0	158	75	30.04	1	126	75	51	77	126	72	70	0	1	1	1	3	1	0	1	1	1	1	5	11	6	3	0	0	1	1	1	0	1	0	0	0	1	1	3	0	0	0	1		27000
765	364281	85	3	0	150	50	22.22	2	146	84	62	108	135	75	72	0	0	0	1	1	0	0	1	0	0	0	1	3	2	1	0	0	1	1	1	0	0	0	0	0	0	0	2	0	0	0	0		1775
766	585640	74	3	1	172	75	25.35	1	115	70	45	74	120	68	70	1	0	0	0	1	0	0	0	0	0	0	0	2	1	1	0	0	1	0	1	0	0	0	1	0	0	0	2	0	0	0	1		160
767	585892	63	2	1	172	75	25.35	1	101	62	39	72	114	66	68	1	0	0	1	2	1	0	0	0	0	0	1	5	3	2	1	1	1	0	0	0	1	0	1	0	0	0	2	0	0	0	1	1	100
768	585690	59	1	1	165	58	21.3	1	170	110	60	78	132	72	71	0	1	1	1	3	1	0	1	0	0	1	3	9	6	3	0	0	1	1	0	0	1	1	0	0	1	1	4	0	0	0	1		35000
769	586020	49	1	1	172	72	24.34	1	124	72	52	68	102	66	73	1	0	1	0	2	0	0	0	0	0	0	0	4	2	1	1	0	1	0	1	0	0	0	1	0	0	0	2	0	0	0	1	1	29
770	320206	67	2	0	168	69	24.45	1	102	68	34	74	100	54	70	1	0	1	1	3	1	0	1	0	0	0	2	8	5	2	0	0	1	1	0	1	1	0	1	0	1	0	2	0	0	0	1		17000
771	525724	59	1	0	156	65	26.71	1	132	90	42	75	130	90	65	0	1	1	1	3	0	0	1	0	0	0	1	7	4	2	0	0	1	1	0	1	0	0	0	0	0	0	2	0	0	0	1		919
772	568325	85	3	0	155	49	20.4	1	120	90	30	140	136	78	74	0	1	1	0	2	1	0	1	1	0	0	3	7	5	2	0	0	0	1	0	0	0	1	0	0	0	0	2	0	0	0	1		4700
773	444504	64	2	0	143	56	27.39	1	110	70	40	67	106	60	62	1	0	1	1	3	0	0	0	0	0	0	0	6	3	2	0	0	0	0	0	0	0	0	0	0	0	1	3	0	0	0	0		1600
774	305638	79	3	1	168	69	24.45	1	130	80	50	83	130	70	76	0	0	0	0	0	0	0	0	0	0	0	0	0	0	0	1	0	1	1	0	1	1	0	0	0	1	1	4	0	0	1	1	1	2593
775	373039	72	2	1	168	65	23.03	1	120	73	47	72	98	64	72	1	1	1	1	4	0	0	1	0	0	0	1	9	5	2	1	0	1	0	0	0	0	0	1	0	0	0	2	0	0	0	1		1837
776	580745	62	2	0	162	60	22.86	1	115	76	39	66	145	70	70	1	0	0	0	1	0	0	0	0	0	0	0	2	1	1	0	0	1	1	1	0	1	0	1	0	0	1	3	0	0	0	1	1	6300
777	581204	68	2	1	171	60	20.52	1	115	75	40	75	126	78	77	0	1	1	0	2	0	0	1	1	0	0	2	6	4	2	1	0	1	0	0	0	1	0	1	1	0	0	2	0	0	0	1		8727
778	339323	73	2	1	168	69	24.45	1	107	48	59	142	112	68	108	0	1	1	0	2	0	0	0	1	0	0	1	5	3	2	0	0	1	0	0	0	0	0	0	1	1	1	3	0	0	0	0		8981
779	470883	82	3	1	165	83	30.49	1	130	80	50	61	140	80	63	0	0	1	0	1	0	0	0	1	0	0	1	3	2	1	1	0	1	1	1	1	1	0	1	0	1	0	2	0	0	0	0		1900
780	269820	80	3	1	168	75	26.57	2	168	74	94	85	151	80	102	0	0	0	0	0	0	0	0	0	0	0	0	0	0	0	1	0	1	1	0	0	1	0	0	0	1	0	2	0	0	0	0		424
781	586860	41	1	0	158	75	30.04	1	121	81	40	101	125	87	88	0	0	0	0	0	0	0	0	0	0	0	0	0	0	0	0	0	0	0	0	0	0	0	0	0	0	1	4	0	0	0	1		69
782	586674	73	2	1	167	63	22.59	2	110	60	50	82	116	69	68	0	1	1	0	2	0	0	0	0	0	0	0	4	2	1	0	0	1	1	0	1	1	1	1	0	1	0	2	0	0	0	1	0	20000
783	463199	75	3	0	158	60	24.03	1	116	60	56	100	120	80	70	0	1	1	0	2	0	0	0	0	0	0	0	4	2	1	0	0	1	1	0	1	0	0	1	0	1	1	4	0	0	0	1	1	5000
784	578802	78	3	1	168	50	17.72	1	124	77	47	84	125	70	72	0	1	1	1	3	0	0	1	1	0	0	2	8	5	2	1	0	1	0	0	0	0	0	1	1	0	0	2	0	0	0	0		13155
785	587268	77	3	1	164	46	17.1	1	110	60	50	100	110	50	68	1	1	0	0	2	0	0	1	0	0	0	1	5	3	2	1	0	1	0	0	0	0	0	1	0	0	0	2	0	0	0	1	1	3700
786	586825	54	1	1	164	46	17.1	1	135	100	35	95	110	70	62	1	1	0	0	2	1	0	0	0	0	0	1	5	3	2	1	0	1	0	0	0	1	0	1	0	0	0	2	0	0	0	1	1	110
787	340728	67	2	1	168	69	24.45	1	135	87	48	92	112	68	70	0	0	0	0	0	1	0	0	0	0	0	1	1	1	1	0	0	1	0	0	0	1	0	1	0	0	0	2	0	0	0	0		100
788	360535	66	2	0	155	60	24.97	1	120	60	60	80	138	62	82	0	1	1	0	2	1	0	0	1	0	0	2	6	4	2	0	0	0	1	1	0	1	0	0	0	1	1	4	0	0	0	0		7575
789	587704	86	3	1	145	40	19.02	1	183	69	114	102	120	70	78	1	0	1	1	3	0	0	0	0	0	0	0	6	3	2	1	0	1	1	0	0	1	0	0	1	1	0	2	0	0	0	1		4000
790	444191	73	2	1	168	65	23.03	1	140	68	72	88	133	80	75	0	1	1	0	2	0	0	0	0	0	0	0	4	2	1	1	0	1	1	0	0	0	0	0	0	1	0	2	0	0	0	1		13026
791	417965	86	3	0	154	64	26.99	1	180	90	90	88	138	80	85	0	0	1	1	2	0	0	1	1	0	1	3	7	5	2	0	0	0	1	0	1	1	0	0	0	0	1	3	0	0	0	1		3368
792	587522	57	1	0	145	40	19.02	1	145	70	75	68	115	71	83	0	0	0	0	0	0	0	0	0	0	0	0	0	0	0	0	0	0	0	0	1	0	1	0	0	0	0	2	0	0	1	1		1386
793	587633	64	2	1	175	88	28.73	1	170	120	50	78	112	60	62	0	1	1	0	2	1	0	0	0	0	0	1	5	3	2	1	0	1	0	0	0	0	0	1	1	0	1	3	0	0	0	1		5100
794	241528	74	3	1	171	63	21.55	1	100	60	40	60	115	70	73	1	0	0	0	1	0	0	1	0	0	0	1	3	2	1	1	0	1	0	1	0	1	0	1	0	0	0	2	0	0	0	1	1	3200
795	542663	76	3	1	156	49	20.13	1	155	80	75	90	136	84	90	0	1	1	0	2	0	0	1	1	0	0	2	6	4	2	1	0	1	1	0	0	1	0	0	0	1	1	4	0	0	0	1		26487
796	588211	54	1	0	154	57	24.03	1	140	90	50	80	90	66	86	0	1	1	0	2	0	0	0	0	0	0	0	4	2	1	0	0	1	0	0	0	0	0	1	0	0	0	2	0	0	0	1	1	3479
797	565356	54	1	1	150	54	24	1	120	60	60	140	128	70	80	0	0	1	1	2	1	0	1	0	0	0	2	6	4	2	1	0	0	0	0	0	0	0	0	0	0	1	4	0	0	0	1		787
798	587850	77	3	1	173	64	21.38	1	102	78	24	80	112	70	62	0	0	0	0	0	0	0	0	0	0	0	0	0	0	0	1	0	1	1	0	1	0	0	0	0	0	0	2	0	0	0	0		1171
799	471592	71	2	1	158	60	24.03	1	180	90	90	110	120	70	72	1	1	1	0	3	0	0	1	1	0	0	2	8	5	2	1	0	1	1	1	0	0	0	1	0	0	1	4	0	0	0	0		6400
800	571740	63	2	1	170	82	28.37	1	130	100	30	67	124	72	65	1	0	0	1	2	0	0	1	0	0	0	1	5	3	2	1	0	1	1	0	0	0	0	1	0	0	0	2	0	0	0	0	1	100
801	588413	91	3	1	170	55	19.03	1	93	63	30	116	118	68	71	0	1	1	0	2	1	0	0	0	0	0	1	5	3	2	1	1	1	0	0	1	0	0	0	0	0	1	4	0	0	0	1	0	1900
802	480496	86	3	1	168	60	21.26	1	120	80	40	80	125	85	72	0	0	0	0	0	0	0	0	0	0	0	0	0	0	0	1	0	0	1	0	1	0	0	0	1	0	1	4	0	0	0	0
803	442797	81	3	1	175	65	21.22	1	150	90	60	62	135	70	63	0	1	1	0	2	0	0	1	1	0	0	2	6	4	2	1	0	1	1	0	0	1	0	0	0	0	1	4	0	0	0	1		19000
804	589097	75	3	0	152.5	55.9	24.04	1	168	82	86	56	130	80	62	0	1	1	0	2	1	0	1	1	0	1	4	8	6	3	0	0	1	0	0	0	1	0	1	0	0	1	3	0	0	0	0		9600
805	446601	69	2	0	148	40	18.26	1	126	71	55	96	112	70	76	1	0	0	1	2	0	0	0	0	0	0	0	4	2	1	0	0	0	0	0	0	0	0	0	0	0	0	2	0	0	0	0		220
806	589028	82	3	1	145	40	19.02	1	150	80	70	76	110	60	64	1	0	0	0	1	1	0	0	0	0	0	1	3	2	1	1	1	1	1	0	0	0	0	1	0	1	0	2	0	0	0	1	1	3300
807	554074	67	2	1	170	60	20.76	1	80	48	32	53	124	62	60	1	1	0	0	2	0	0	1	0	0	0	1	5	3	2	1	0	1	0	0	0	0	0	1	1	1	1	4	0	0	0	1		2295
808	588061	76	3	0	155	76	31.63	1	115	70	45	120	120	75	71	1	1	1	1	4	1	0	1	1	0	0	3	11	6	3	0	0	1	1	0	1	0	0	0	0	1	0	2	0	0	0	1		1200
809	500095	72	2	1	158	75	30.04	2	120	60	60	92	120	60	70	0	1	0	0	1	0	0	0	0	0	0	0	2	1	1	1	0	1	0	0	0	0	0	1	0	0	0	2	0	0	0	1		1285
810	538998	92	3	1	158	75	30.04	2	120	70	50	90	110	62	58	0	1	1	1	3	1	0	1	1	0	1	4	10	6	3	1	0	1	0	0	0	1	0	1	0	0	1	3	0	0	0	1	0	30000
811	289443	66	2	1	168	69	24.45	2	105	67	38	123	106	70	74	0	0	1	1	2	0	0	0	1	0	1	2	6	4	2	1	0	1	0	0	1	0	0	0	1	0	1	3	0	0	0	1		9261
812	589496	74	3	0	153	45	19.22	1	112	78	34	84	100	70	80	1	0	0	0	1	0	0	0	0	0	0	0	2	1	1	0	0	1	1	0	0	1	0	1	0	0	0	2	0	0	0	1	1	310
813	589930	73	2	1	145	40	19.02	1	110	60	50	72	110	70	60	1	1	0	0	2	0	0	0	0	0	0	0	4	2	1	1	0	1	1	0	0	0	1	1	0	1	0	2	0	0	0	0		4990
814	589314	66	2	1	168	60	21.26	1	175	130	45	132	115	60	62	0	0	1	1	2	1	0	1	0	0	0	2	6	4	2	1	0	1	1	1	0	1	0	1	1	0	0	2	0	0	0	1	0	5300
815	541295	79	3	0	149	49	22.07	1	170	80	90	72	140	72	77	0	1	1	0	2	0	0	1	1	0	0	2	6	4	2	0	0	1	1	1	0	0	0	0	0	0	1	3	0	0	0	0		8227
816	589836	68	2	0	150	68.5	30.44	1	200	110	90	85	158	90	88	0	1	1	1	3	0	0	0	1	0	0	1	7	4	2	0	0	1	1	1	0	1	0	0	0	0	1	3	0	0	0	1		5600
817	589793	22	1	1	185	95	27.76	2	218	148	70	114	140	72	70	0	0	1	1	2	0	0	1	1	0	1	3	7	5	2	0	0	0	1	0	0	0	0	0	0	1	0	2	0	0	0	0		16670
818	590129	70	2	0	150	55	24.44	1	110	60	50	53	120	60	71	1	0	0	0	1	1	0	1	0	0	0	2	4	3	2	0	0	1	1	1	0	0	0	1	0	0	0	2	0	0	0	1	1	250
819	590450	55	1	0	145	40	19.02	1	116	65	51	148	125	80	80	1	1	1	0	3	0	0	0	0	0	0	0	6	3	2	0	0	0	1	0	1	0	0	0	0	0	0	2	0	0	0	1	1	12000
820	590463	60	1	1	172	80	27.04	1	140	90	50	90	108	72	65	1	0	0	0	1	0	0	1	0	0	0	1	3	2	1	1	0	1	1	0	0	0	0	1	0	0	0	2	0	0	0	1	1	213
821	590249	82	3	0	145	40	19.02	1	127	84	43	96	110	70	73	1	0	1	0	2	0	0	0	0	0	0	0	4	2	1	0	0	1	0	0	0	0	0	1	0	1	0	2	0	0	0	1	1	12000
822	453172	60	1	0	160	70	27.34	1	157	109	48	102	120	80	86	0	0	1	1	2	0	0	1	0	0	0	1	5	3	2	0	0	1	1	0	1	0	0	0	0	0	1	3	0	0	0	1		8768
823	582984	52	1	0	147	49	22.68	1	200	100	100	85	170	100	84	0	0	1	1	2	0	0	1	1	1	1	4	8	6	3	0	0	0	1	0	0	0	0	0	0	1	1	4	0	0	0	1		35000
824	590513	79	3	0	158	45	18.03	1	120	78	42	80	124	71	79	0	0	0	0	0	0	0	0	0	0	0	0	0	0	0	0	0	1	0	1	0	0	0	0	0	0	0	2	0	0	0	0		2947
825	590274	50	1	0	158	53	21.23	1	207	147	60	80	148	82	82	0	1	1	1	3	0	0	0	0	0	0	0	6	3	2	0	0	1	1	0	0	0	0	0	0	1	1	3	0	0	0	0		35000
826	413395	68	2	0	157	55	22.31	1	141	111	30	100	130	70	95	0	0	0	0	0	0	0	0	0	0	0	0	0	0	0	0	0	1	1	0	1	1	1	0	0	0	0	2	0	0	0	0		2698
827	406344	73	2	0	159	61	24.13	1	120	60	60	77	125	71	79	0	1	1	1	3	0	0	1	1	0	0	2	8	5	2	0	0	0	0	0	1	0	0	0	0	0	1	3	0	0	0	1		1820
828	390404	85	3	1	150	62	27.56	1	142	80	62	66	130	85	72	0	0	0	0	0	0	0	1	1	0	0	2	2	2	1	1	0	0	1	0	0	0	0	0	0	0	0	2	0	0	0	0		3505
829	543681	68	2	1	165	69	25.34	1	130	75	55	110	130	75	110	0	0	1	1	2	0	0	1	0	0	0	1	5	3	2	1	0	0	1	0	0	0	0	0	1	0	0	2	0	0	0	0		155
830	591228	63	2	1	145	40	19.02	1	142	85	57	80	110	70	64	1	0	0	0	1	1	0	0	0	0	0	1	3	2	1	1	0	1	1	0	0	0	0	1	1	0	0	2	0	0	0	1	1	92
831	564788	65	2	1	174	58	19.16	1	132	68	64	84	116	76	85	0	0	0	0	0	0	0	0	0	0	0	0	0	0	0	1	1	1	0	1	1	0	1	0	0	0	1	3	0	0	0	1		6500
832	300914	72	2	0	150	56	24.89	1	150	90	60	120	140	75	88	0	1	1	1	3	0	0	1	1	0	0	2	8	5	2	0	0	0	1	1	0	0	0	0	0	1	1	4	0	0	0	1		35000
833	556799	80	3	0	155.5	67.4	27.87	1	163	97	66	54	130	80	72	0	1	1	1	3	0	0	1	0	0	0	1	7	4	2	0	0	1	1	0	1	0	0	1	0	0	0	2	0	0	0	0		6400
834	591434	63	2	1	160	68	26.56	1	150	100	50	90	105	75	80	1	0	0	0	1	0	0	0	0	0	0	0	2	1	1	1	0	1	1	0	0	0	0	1	0	1	1	3	0	0	0	1		2400
835	279483	67	2	1	173	66.5	22.22	1	140	90	50	80	140	60	58	1	0	1	1	3	0	1	1	0	0	0	2	8	5	2	1	0	0	1	0	0	0	0	0	0	0	1	3	0	0	0	1		419
836	591369	75	3	0	145	40	19.02	1	160	78	82	110	136	70	60	1	1	1	1	4	0	0	1	1	0	0	2	10	6	3	0	0	1	1	0	0	1	0	0	0	1	1	3	0	0	1	1		35000
837	490553	67	2	0	156	65	26.71	1	135	70	65	104	120	60	72	0	0	1	1	2	0	0	0	1	0	0	1	5	3	2	0	0	0	0	0	1	0	0	0	0	0	1	3	0	0	0	1		971
838	591179	58	1	0	168	60	21.26	1	120	78	42	90	110	72	62	0	1	1	0	2	0	0	0	0	0	0	0	4	2	1	1	0	1	1	0	0	0	0	0	0	0	1	3	0	0	0	0		230
839	489778	64	2	1	166	52	18.87	1	130	70	60	120	112	66	80	1	1	1	0	3	1	0	1	0	0	0	2	8	5	2	1	0	0	0	0	1	0	0	0	0	0	0	2	0	0	0	0		5300
840	591728	68	2	1	168	72	25.51	1	138	76	62	115	124	74	78	0	1	1	0	2	0	0	0	1	0	1	2	6	4	2	1	0	0	1	0	0	0	0	0	0	0	1	3	0	0	0	0		2312
841	477648	62	2	0	145	47.8	22.73	1	196	99	97	102	143	83	88	0	0	1	1	2	0	0	1	0	0	1	2	6	4	2	0	0	0	1	0	0	0	0	0	0	1	1	4	0	0	0	1		35000
842	386245	22	1	0	165	60	22.04	1	147	53	94	87	153	53	85	0	1	1	0	2	0	0	0	0	0	1	1	5	3	2	0	0	0	1	0	0	0	0	0	0	0	1	3	0	0	0	1		6340
843	511668	72	2	1	154	77	32.47	1	130	88	42	116	116	74	72	1	1	1	0	3	0	0	0	0	0	0	0	6	3	2	1	0	1	1	0	1	0	0	1	0	0	0	2	0	0	0	0		749
844	350272	75	3	1	165	64	23.51	2	120	67	53	100	124	70	75	0	0	1	1	2	0	0	0	0	0	0	0	4	2	1	1	0	1	1	0	0	1	0	0	1	0	1	3	0	0	0	0		4564
845	551756	82	3	0	160	48	18.75	1	137	80	57	72	142	75	73	0	1	1	1	3	0	0	0	0	0	0	0	6	3	2	0	0	1	1	0	0	0	0	0	0	1	0	2	0	0	0	0		35000
846	592436	58	1	1	145	40	19.02	1	205	110	95	116	125	70	72	0	0	1	1	2	1	0	1	1	0	1	4	8	6	3	1	0	1	1	1	0	0	0	0	0	1	1	4	0	0	0	1		12000
847	409721	67	2	1	171	57	19.49	1	141	57	84	65	143	70	92	0	1	1	0	2	1	0	0	0	0	0	1	5	3	2	1	0	0	1	0	0	0	0	0	0	1	1	3	0	0	0	0		25221
848	592464	59	1	1	155	56	23.31	1	95	68	27	85	90	62	62	0	1	1	1	3	1	0	1	0	0	0	2	8	5	2	1	0	1	0	1	0	0	0	1	0	0	1	4	0	0	0	1	1	4500
849	592200	72	2	1	161	65	25.08	1	147	67	80	85	117	69	78	0	0	0	0	0	0	0	0	0	0	0	0	0	0	0	1	0	1	0	0	0	0	0	0	0	0	1	3	0	0	0	1		782
850	310693	76	3	1	168	69	24.45	1	115	60	55	65	130	72	68	1	0	0	0	1	0	0	0	0	0	0	0	2	1	1	1	0	0	1	0	0	0	0	1	0	0	1	3	0	0	0	1	0
851	592602	53	1	1	169	70	24.51	1	120	70	50	100	100	70	80	1	0	0	0	1	0	0	1	0	0	0	1	3	2	1	0	0	1	0	0	1	0	0	1	0	0	0	2	0	0	0	1	0
852	433860	73	2	1	163	59	22.21	1	120	65	55	73	126	66	70	1	1	1	1	4	0	0	0	1	0	0	1	9	5	2	0	0	1	1	0	0	1	0	0	1	0	1	3	0	0	0	1
853	591991	56	1	1	145	40	19.02	1	129	75	54	80	106	62	70	1	0	0	0	1	0	0	0	0	0	0	0	2	1	1	0	0	1	1	0	0	0	0	1	0	0	1	4	0	0	0	1	1	296
854	592434	68	2	1	170	65	22.49	1	120	75	45	70	140	90	82	0	1	1	0	2	0	0	0	0	0	0	0	4	2	1	0	0	1	1	0	0	1	0	0	0	0	0	2	0	0	0	0		306
855	592475	60	1	1	168	74	26.22	1	108	68	40	72	120	75	78	1	0	1	0	2	0	0	0	0	0	0	0	4	2	1	1	0	1	1	0	0	0	0	0	0	0	1	3	0	0	0	1		510
856	489832	78	3	1	158	60	24.03	1	124	72	52	87	115	75	80	0	1	1	1	3	0	0	1	1	0	0	2	8	5	2	0	0	0	1	0	0	0	0	0	0	1	1	4	0	0	0	1		16092
857	593066	72	2	1	170	75	25.95	1	110	70	40	68	112	62	64	1	0	0	0	1	0	0	0	0	0	0	0	2	1	1	1	1	1	1	0	0	0	0	1	1	0	1	4	0	0	0	1	1	1200
858	506432	80	3	1	158	75	30.04	1	110	68	42	70	110	75	89	1	0	1	1	3	0	0	1	0	0	1	2	8	5	2	0	0	1	0	1	0	0	0	1	1	0	1	3	0	0	0	1	1	8200
859	471230	71	2	1	158	60	24.03	2	160	90	70	75	154	78	86	0	0	1	1	2	0	0	0	0	0	0	0	4	2	1	0	0	1	1	1	0	0	0	1	0	1	1	3	0	0	0	0		7744
860	541823	61	2	1	158	75	30.04	1	140	88	52	80	136	84	80	0	1	1	1	3	0	0	1	0	0	1	2	8	5	2	0	0	1	1	0	0	1	0	0	0	1	1	3	0	0	0	1		35000
861	441291	62	2	0	145	56	26.63	2	130	72	58	79	138	70	76	0	1	1	0	2	1	0	1	1	0	0	3	7	5	2	0	0	0	1	0	0	1	0	0	0	1	1	4	0	0	0	1		35000
862	594135	53	1	1	180	96	29.63	1	118	68	50	76	112	78	84	1	1	0	0	2	0	0	1	0	0	0	1	5	3	2	0	0	1	1	1	0	1	0	1	0	0	1	3	0	0	0	1	0	1700
863	577264	62	2	1	178	78	24.62	1	160	90	70	70	120	80	75	0	0	0	0	0	0	0	0	0	1	0	1	1	1	1	1	0	0	1	1	0	1	0	0	0	1	1	3	0	0	0	0
864	457171	79	3	1	170	61	21.11	1	122	69	53	78	136	72	76	0	0	0	0	0	0	0	0	0	0	0	0	0	0	0	1	0	1	1	0	0	0	0	0	0	0	0	2	0	0	0	1		4700
865	247065	59	1	1	168	70	24.8	1	100	86	14	82	145	80	81	0	1	1	0	2	0	0	0	1	0	0	1	5	3	2	0	0	1	1	0	0	1	0	0	0	1	1	3	0	0	0	0		35000
866	550105	89	3	1	158	75	30.04	1	141	78	63	81	115	62	82	1	1	0	0	2	0	0	0	0	0	0	0	4	2	1	1	1	1	0	0	0	0	1	1	0	0	1	3	0	0	0	1	1	1089
867	276338	55	1	0	151	54.5	23.9	2	186	111	75	101	150	90	87	0	1	1	1	3	0	0	1	1	0	0	2	8	5	2	0	0	0	1	0	0	0	0	0	0	1	1	3	0	0	0	0		35000
868	595420	53	1	1	175	70	22.86	1	125	70	55	75	110	75	60	1	0	0	0	1	0	0	0	0	0	0	0	2	1	1	0	0	1	0	0	1	0	0	1	0	0	1	4	0	0	0	1	1	100
869	494964	75	3	1	158	75	30.04	1	172	80	92	130	131	78	80	0	0	0	1	1	0	0	1	1	0	0	2	4	3	2	1	1	1	1	1	1	0	0	0	1	0	1	4	0	0	0	1		7300
870	361749	58	1	1	170	70	24.22	2	130	80	50	84	110	70	58	0	0	0	0	0	0	0	0	0	0	0	0	0	0	0	0	1	1	0	1	1	0	0	0	0	0	0	2	0	0	0	0		220.9
871	392120	76	3	1	158	60	24.03	1	150	80	70	77	110	80	65	1	1	1	0	3	0	0	1	0	0	0	1	7	4	2	1	0	1	0	0	0	0	0	1	1	0	1	3	0	0	0	1		1328
872	595833	44	1	1	169	58	20.31	1	111	70	41	77	110	70	72	1	0	0	0	1	0	0	0	0	0	0	0	2	1	1	1	0	1	1	1	0	0	0	1	0	0	0	2	0	0	0	0		2500
873	282966	73	2	1	174	85	28.08	1	130	70	60	55	124	72	74	0	0	1	0	1	1	0	1	1	0	0	3	5	4	2	0	0	0	0	0	1	0	0	0	0	0	1	4	0	0	0	0		13000
874	513959	53	1	1	158	75	30.04	1	124	78	46	76	120	80	60	0	0	0	0	0	0	0	0	0	0	0	0	0	0	0	0	0	0	0	0	0	0	0	0	0	0	1	3	0	0	0	0		369.5
875	595984	74	3	1	145	40	19.02	2	150	90	60	89	102	62	72	1	0	1	0	2	0	0	1	1	0	1	3	7	5	2	1	0	1	1	0	0	0	0	1	0	0	1	3	0	0	0	1	0	30000
876	462609	80	3	1	158	60	24.03	1	153	83	70	66	135	63	82	0	0	1	1	2	0	0	1	0	0	0	1	5	3	2	1	0	1	0	0	1	0	0	1	1	1	1	3	0	0	0	1		4802
877	329947	74	3	1	168	69	24.45	1	120	70	50	66	125	70	65	1	0	0	0	1	0	0	0	0	0	0	0	2	1	1	0	0	1	0	0	0	0	0	1	0	0	1	3	0	0	0	0		3800
878	596264	64	2	0	148	57	26.02	1	126	75	51	82	130	70	76	0	1	1	1	3	1	0	0	0	0	1	2	8	5	2	0	0	0	1	0	0	1	0	0	0	0	0	2	0	0	0	1		1070
879	553843	76	3	1	158	75	30.04	1	120	70	50	70	90	60	60	0	0	0	0	0	0	0	0	0	0	0	0	0	0	0	0	0	1	1	1	0	1	1	0	0	1	1	3	0	0	0	0
880	243550	76	3	1	177	58	18.51	2	120	61	59	70	130	70	64	0	1	1	0	2	0	0	0	0	0	1	1	5	3	2	0	0	1	1	0	0	0	0	0	1	1	1	4	0	0	0	1	1	3960
881	596538	79	3	1	165	63	23.14	1	140	72	68	77	130	70	65	0	1	0	0	1	0	0	0	0	0	0	0	2	1	1	0	0	1	1	0	0	0	0	1	0	1	1	3	0	0	0	1	0	3120
882	269297	73	2	1	166	65	23.59	1	120	62	58	72	124	68	73	1	0	0	0	1	0	0	0	0	0	0	0	2	1	1	0	0	1	1	0	0	0	0	1	0	0	1	3	0	0	0	1	0	9000
883	596596	56	1	1	160	71	27.73	1	140	80	60	84	132	70	82	1	0	0	0	1	0	0	0	0	0	0	0	2	1	1	1	0	0	1	0	0	0	0	0	0	0	1	3	0	0	0	0
884	259651	70	2	1	167	56	20.08	1	124	71	53	74	138	70	60	0	1	0	0	1	0	0	0	1	0	0	1	3	2	1	0	0	1	1	0	0	1	0	1	1	0	0	2	0	0	0	1		11700
885	512636	36	1	1	158	75	30.04	1	147	72	75	84	156	85	66	0	1	1	1	3	0	0	0	1	0	0	1	7	4	2	0	0	0	1	0	0	0	0	0	0	1	1	4	0	0	0	0
886	352535	70	2	1	159	70	27.69	2	133	88	45	84	136	98	72	0	0	0	0	0	0	0	0	0	0	0	0	0	0	0	0	0	1	1	0	0	0	1	0	0	0	0	2	0	0	0	0
887	503955	58	1	1	170	76	26.3	1	105	68	37	77	120	60	65	1	0	0	0	1	0	0	1	0	0	0	1	3	2	1	1	0	1	0	0	0	0	0	1	0	0	0	2	0	0	0	1	0	300
888	416087	50	1	1	170	70	24.22	1	120	70	50	70	125	75	75	0	0	0	0	0	0	0	0	0	0	0	0	0	0	0	1	1	0	1	1	0	0	0	0	0	0	1	3	0	0	0	0		690
889	591084	54	1	0	145	40	19.02	1	130	85	45	75	120	80	71	0	1	0	0	1	0	0	0	0	0	0	0	2	1	1	0	0	1	0	0	1	1	0	0	0	0	1	4	0	0	0	1	1	3013
890	260354	60	1	1	168	69	24.45	1	133	63	70	83	120	40	70	0	1	0	0	1	0	0	0	0	0	1	1	3	2	1	1	0	1	0	0	0	0	0	1	1	0	0	2	0	0	0	1	0	7400
891	597504	68	2	1	168	58	20.55	1	140	100	40	75	131	77	100	0	0	0	0	0	0	0	0	0	0	0	0	0	0	0	0	0	0	1	1	1	0	1	0	0	0	1	3	0	0	0	0		2344
892	395838	87	3	1	160	40	15.63	1	111	66	45	72	106	54	64	0	1	1	0	2	0	0	0	0	0	0	0	4	2	1	0	0	1	1	0	0	0	0	1	1	0	0	2	0	0	0	0		1346
893	476342	80	3	0	158	60	24.03	1	168	60	108	45	150	78	48	0	1	1	1	3	0	0	1	0	0	0	1	7	4	2	0	0	0	1	0	0	0	0	0	0	0	1	3	0	0	0	1		6815
894	598269	66	2	0	145	40	19.02	1	159	61	98	77	132	68	60	0	0	0	0	0	0	0	0	0	0	0	0	0	0	0	0	0	0	1	0	0	0	0	0	0	0	0	2	0	0	0	1
895	597805	58	1	0	145	40	19.02	1	114	62	52	75	125	70	70	1	1	0	0	2	0	0	0	0	0	0	0	4	2	1	1	0	1	1	0	1	0	0	1	0	0	1	3	0	0	0	1	0	13000
896	313111	65	2	0	168	69	24.45	1	138	82	56	85	160	71	60	0	1	1	1	3	0	0	0	1	0	1	2	8	5	2	0	0	1	1	0	0	0	0	0	0	1	1	4	0	0	0	0		35000
897	598311	67	2	1	162	73.4	27.97	1	118	68	50	76	110	75	60	1	0	0	0	1	0	0	1	0	0	0	1	3	2	1	0	0	1	1	0	0	1	0	1	0	0	0	2	0	0	0	1	0	1768
898	598452	45	1	1	170	75.6	26.16	1	124	77	47	72	122	70	71	1	0	0	0	1	0	0	0	0	0	0	0	2	1	1	1	0	1	0	0	0	0	0	1	0	0	0	2	0	0	0	1	0	150
899	357942	72	2	0	160	47.5	18.55	1	115	72	43	69	135	70	85	1	0	0	0	1	0	0	0	0	0	0	0	2	1	1	0	0	1	1	0	0	0	0	1	0	0	1	3	0	0	0	1	1	3035
900	598502	81	3	1	145	40	19.02	1	100	62	38	71	120	90	68	0	1	1	0	2	0	0	0	0	0	1	1	5	3	2	0	0	1	0	0	0	0	0	1	0	1	1	4	0	0	0	1	1	14280
901	467455	86	3	0	155	62.7	26.1	1	136	64	72	70	120	64	70	1	0	1	0	2	0	0	0	0	0	0	0	4	2	1	0	0	1	0	0	1	1	0	1	0	1	1	3	0	0	0	0		32400
902	549612	73	2	1	158	75	30.04	1	151	81	70	70	120	80	60	0	0	0	0	0	0	0	0	0	0	0	0	0	0	0	0	0	0	1	0	0	0	0	0	0	0	1	3	0	0	0	0
903	250778	85	3	1	168	69	24.45	2	130	70	60	75	132	80	65	1	0	1	0	2	0	0	1	0	0	0	1	5	3	2	0	0	1	1	0	0	0	0	0	0	0	0	2	0	0	0	0
904	598743	83	3	0	153	45	19.22	1	123	75	48	84	140	70	75	0	1	0	0	1	0	0	0	0	0	0	0	2	1	1	0	0	1	1	1	0	0	0	0	0	0	0	2	0	0	0	1		5100
905	599153	48	1	1	180	65	20.06	1	120	70	50	171	120	70	60	0	0	0	0	0	0	0	0	0	0	0	0	0	0	0	1	0	0	0	0	0	0	0	0	0	0	0	2	0	0	0	1	0
906	599257	81	3	0	145	40	19.02	1	140	70	70	78	120	70	75	0	1	1	0	2	0	0	1	0	0	0	1	5	3	2	0	0	0	0	0	0	0	0	0	0	0	1	3	0	0	0	1		10943
907	370283	55	1	0	158	60	24.03	1	180	117	63	103	140	86	70	0	1	1	0	2	1	0	1	0	0	1	3	7	5	2	0	0	0	1	0	0	0	0	0	0	1	1	4	0	0	0	1		35000
908	599947	54	1	1	145	40	19.02	1	128	62	66	80	130	70	70	1	0	0	0	1	0	0	0	0	0	0	0	2	1	1	1	0	1	1	0	0	0	0	1	1	0	1	3	0	0	0	1	0	300
909	599777	27	1	0	145	40	19.02	1	132	84	48	85	128	83	73	0	0	0	0	0	0	0	0	0	0	0	0	0	0	0	1	0	0	1	1	0	1	0	0	0	0	1	3	0	0	0	1		106.5
910	600011	70	2	0	145	40	19.02	1	130	80	50	114	110	68	68	0	0	1	1	2	0	0	0	0	0	0	0	4	2	1	1	0	0	1	0	1	0	0	0	0	0	0	2	0	0	0	1		2261
911	327134	66	2	1	165	73	26.81	1	130	70	60	70	120	60	76	1	1	0	0	2	0	0	0	1	0	0	1	5	3	2	0	0	1	1	1	0	0	0	1	0	0	1	3	0	0	0	1		17100
912	287464	73	2	0	146	54	25.33	1	116	68	48	75	125	70	73	1	0	0	0	1	0	0	1	0	0	0	1	3	2	1	0	0	1	1	0	0	0	0	1	0	0	1	4	0	0	0	1	0	8400
913	416050	72	2	1	170	54	18.69	1	140	70	70	69	134	70	72	0	0	0	0	0	0	0	0	0	0	0	0	0	0	0	1	1	1	1	0	0	0	0	1	0	0	1	3	0	0	0	0		3000
914	312059	84	3	0	168	69	24.45	1	120	80	40	88	128	71	79	0	1	1	0	2	0	0	0	1	0	0	1	5	3	2	0	0	1	1	0	0	1	0	1	0	0	0	2	0	0	0	0		6346
915	358347	65	2	1	165	68	24.98	1	130	70	60	70	100	60	70	1	1	1	0	3	0	0	0	0	0	0	0	6	3	2	0	0	1	1	0	0	0	0	1	0	0	1	3	0	0	0	1		5641
916	600764	65	2	1	157	66	26.78	1	113	78	35	80	130	70	78	0	1	1	0	2	0	0	0	0	0	0	0	4	2	1	1	0	0	0	1	0	0	0	0	0	0	0	2	0	0	0	0		1231
917	488241	78	3	1	158	60	24.03	1	140	75	65	68	135	70	62	0	1	0	0	1	0	0	0	0	0	0	0	2	1	1	1	0	1	1	0	1	0	0	1	0	0	0	2	0	0	0	0		381.9
918	601076	60	1	1	165	63	23.14	1	130	77	53	84	120	80	88	1	0	0	1	2	0	0	0	0	0	0	0	4	2	1	1	0	1	1	0	0	0	0	1	0	0	0	2	0	0	0	0
919	601011	60	1	1	168	69	24.45	1	120	70	50	70	100	60	64	0	1	0	0	1	0	0	0	0	0	0	0	2	1	1	0	0	1	0	0	0	0	0	1	0	0	1	3	0	0	0	0		12000
920	586811	71	2	1	158	67	26.84	1	140	85	55	68	134	78	74	1	0	1	0	2	0	0	0	0	0	0	0	4	2	1	1	1	1	1	0	0	0	0	0	0	0	0	2	0	0	0	0		5349
921	547886	66	2	1	158	75	30.04	1	146	85	61	86	130	70	72	0	1	1	0	2	0	0	1	0	0	1	2	6	4	2	0	0	1	1	0	0	1	0	0	0	1	1	3	0	0	0	0		35000
922	558265	80	3	0	170	80	27.68	2	144	96	48	81	106	61	78	0	0	0	0	0	0	0	1	0	0	0	1	1	1	1	0	0	0	1	0	0	0	0	0	0	1	1	4	0	0	0	1		31866
923	410469	73	2	1	168	70	24.8	1	120	70	50	75	128	80	80	1	1	0	0	2	0	0	0	1	0	0	1	5	3	2	0	0	1	1	0	0	0	0	1	0	1	1	4	0	0	0	1	1	3900
924	453461	77	3	0	156	65	26.71	1	105	65	40	52	121	55	56	1	0	0	0	1	0	0	0	0	0	0	0	2	1	1	1	0	1	0	0	0	0	0	1	0	0	0	2	0	0	0	0		24000
925	602634	62	2	0	159	74	29.27	1	120	68	52	155	130	78	78	0	1	0	0	1	1	0	0	0	0	0	1	3	2	1	0	0	1	1	0	0	0	0	1	0	0	1	3	0	0	0	1	1
926	456245	47	1	0	150	60	26.67	1	120	60	60	145	111	65	90	0	0	1	0	1	0	0	0	1	1	0	2	4	3	2	0	0	0	0	0	0	1	0	0	0	0	0	2	0	0	0	0		1516
927	396482	67	2	1	170	59	20.42	1	128	70	58	77	110	66	76	0	1	0	0	1	0	0	0	0	0	0	0	2	1	1	0	0	1	1	0	0	0	1	0	0	0	0	2	0	0	0	0
928	602174	71	2	0	145	40	19.02	1	120	80	40	80	100	60	72	0	0	0	0	0	0	0	0	0	0	0	0	0	0	0	0	0	0	1	0	0	1	0	0	0	0	0	2	0	0	0	0
929	602937	76	3	1	173	73	24.39	1	130	65	65	64	145	72	75	0	1	1	0	2	0	0	1	1	0	0	2	6	4	2	1	0	1	1	0	0	0	1	0	0	1	1	4	0	0	0	1		2971
930	276308	54	1	1	161	59	22.76	1	120	80	40	70	130	70	72	0	1	0	0	1	0	0	0	1	1	1	3	5	4	2	0	0	0	0	1	1	1	0	0	1	1	1	4	0	0	0	0		3441
931	467431	82	3	0	158	60	24.03	1	148	90	58	80	104	62	72	1	0	0	0	1	0	0	0	0	0	1	1	3	2	1	0	0	1	1	0	0	0	0	0	0	0	0	2	0	0	0	1		100
932	602850	72	2	1	145	40	19.02	1	98	56	42	78	100	60	70	1	0	0	0	1	0	0	1	0	0	0	1	3	2	1	1	0	1	0	0	0	0	0	1	0	1	1	3	0	0	0	1	1	1071
933	609482	75	3	1	162	55	20.96	1	118	71	47	77	162	60	84	0	0	0	0	0	0	0	0	0	0	0	0	0	0	0	0	0	0	1	0	0	1	0	0	0	1	0	2	0	0	0	1
934	575334	85	3	0	160	60	23.44	1	136	86	50	90	110	60	72	0	1	1	1	3	0	0	0	0	0	0	0	6	3	2	0	0	1	0	0	0	1	0	1	0	0	0	2	0	0	0	1	0	2799
935	603633	26	1	1	145	40	19.02	1	102	70	32	180	104	70	56	0	0	0	0	0	0	0	0	0	0	0	0	0	0	0	0	0	0	0	0	0	0	0	0	0	0	0	2	0	0	0	1	1	150
936	604023	62	2	1	145	40	19.02	1	140	80	60	65	120	70	60	1	0	0	0	1	0	0	0	0	0	0	0	2	1	1	1	0	1	0	0	1	0	0	1	0	0	1	3	0	0	0	1	1	492.3
937	392864	64	2	0	158	65	26.04	1	128	70	58	76	113	67	69	0	0	0	0	0	0	0	0	0	0	0	0	0	0	0	0	0	1	1	0	0	1	1	0	0	1	0	2	0	0	0	0		680.4
938	603913	55	1	1	145	40	19.02	1	141	83	58	74	130	80	78	0	1	1	0	2	0	0	0	0	0	0	0	4	2	1	1	0	1	0	0	0	1	0	1	0	1	1	3	1	0	0	1	1	10839
939	564517	63	2	0	155	50	20.81	1	150	60	90	84	162	60	84	0	1	1	0	2	0	0	0	1	0	1	2	6	4	2	0	0	0	1	0	0	1	0	0	0	1	0	2	0	0	0	1		28855
940	604536	60	1	1	168	75	26.57	1	122	70	52	75	120	70	66	1	0	0	0	1	0	0	0	0	0	0	0	2	1	1	0	0	1	1	1	0	0	0	1	0	0	0	2	0	0	0	1	1
941	604562	69	2	0	149	48	21.62	1	121	69	52	75	100	70	76	1	1	0	0	2	0	0	0	0	0	0	0	4	2	1	0	0	1	1	0	0	0	0	1	0	0	0	2	0	0	0	0
942	604845	68	2	0	145	40	19.02	1	113	65	48	70	132	78	72	0	1	1	0	2	1	0	1	1	0	1	4	8	6	3	0	0	1	0	0	0	0	0	0	0	1	1	4	0	0	0	0		9000
943	604757	55	1	1	167	77	27.61	1	108	67	41	72	115	70	75	1	0	0	0	1	0	0	1	0	0	1	2	4	3	2	1	0	1	0	0	0	0	0	1	0	0	1	3	0	0	0	1	1	300
944	476447	68	2	1	166	68	24.68	1	136	74	62	74	120	70	62	1	1	0	0	2	0	0	0	0	0	0	0	4	2	1	0	0	1	0	0	0	0	0	1	0	0	0	2	0	0	0	0		3600
945	417972	83	3	0	156	75	30.82	1	125	71	54	78	130	50	80	1	0	0	0	1	0	0	0	0	0	0	0	2	1	1	0	0	1	1	0	1	0	0	1	0	0	0	2	0	0	0	1		2645
946	522510	76	3	1	168	76	26.93	2	181	86	95	95	120	70	82	0	1	1	0	2	0	0	1	0	0	0	1	5	3	2	1	0	1	1	1	0	1	1	0	1	1	1	3	0	0	0	0		22800
947	579125	77	3	1	177	71	22.66	1	130	85	45	80	128	72	50	0	0	0	0	0	0	0	0	0	0	1	1	1	1	1	1	1	0	1	0	0	1	0	0	0	0	1	3	0	0	0	0		3133
948	375740	57	1	1	170	70	24.22	1	140	80	60	76	128	74	82	0	0	0	0	0	0	0	0	1	0	0	1	1	1	1	0	0	1	1	1	0	1	1	1	0	1	1	3	0	0	0	1		1598
949	234585	79	3	0	154	54	22.77	1	145	78	67	81	145	82	79	0	0	0	0	0	0	0	0	1	0	1	2	2	2	1	0	0	1	1	1	0	0	0	0	0	1	1	4	0	0	0	0		35000
950	307922	84	3	1	175	74	24.16	1	125	74	51	68	120	60	61	0	1	1	0	2	1	0	1	1	0	1	4	8	6	3	0	0	1	1	0	0	1	0	1	0	0	1	4	0	0	0	1	1	9070
951	338127	78	3	0	168	69	24.45	1	142	71	71	75	80	50	40	0	0	0	0	0	0	0	0	0	0	0	0	0	0	0	0	0	1	1	0	1	1	0	0	0	1	1	4	0	0	0	1		2499
952	362677	62	2	0	166	56	20.32	1	100	80	20	90	150	78	60	0	1	1	0	2	0	0	1	0	0	0	1	5	3	2	0	0	1	1	0	0	0	0	1	0	0	1	3	0	0	0	1		3442
953	439617	75	3	1	170	70	24.22	1	124	72	52	90	128	65	69	1	0	0	0	1	0	0	0	0	0	0	0	2	1	1	0	0	1	1	0	0	0	0	1	0	1	1	3	0	0	0	1	1	9000
954	606729	51	1	0	157	57	23.12	1	125	71	54	69	90	65	60	0	1	0	0	1	0	0	0	0	0	0	0	2	1	1	0	0	1	0	0	0	0	0	1	0	0	1	3	0	0	0	1	1
955	425148	61	2	0	156	63	25.89	1	141	78	63	74	141	82	82	0	0	1	0	1	0	0	0	0	0	1	1	3	2	1	0	0	0	1	0	0	0	0	0	0	1	1	3	0	0	0	0		35000
956	577569	47	1	1	152	60	25.97	1	130	70	60	160	112	71	64	0	1	1	0	2	0	0	0	0	0	0	0	4	2	1	1	0	0	1	0	0	0	0	0	0	0	1	3	1	0	0	1	1	370
957	606924	77	3	1	145	40	19.02	1	112	70	42	65	130	85	78	0	0	1	1	2	0	0	0	1	0	0	1	5	3	2	1	0	1	0	0	0	0	0	0	1	0	1	3	0	0	0	0		15857
958	543171	89	3	0	158	75	30.04	1	91	60	31	62	140	80	64	0	0	1	1	2	0	0	1	0	0	0	1	5	3	2	0	0	1	0	0	1	0	0	1	0	0	1	4	0	0	0	0		10800
959	509350	65	2	0	165	56	20.57	2	140	80	60	86	120	80	82	0	1	0	1	2	0	0	0	0	1	1	2	6	4	2	0	0	0	1	0	0	0	0	0	0	0	0	2	0	0	0	0		1266
960	607303	58	1	1	145	40	19.02	1	124	70	54	77	115	85	75	1	0	0	0	1	0	0	0	0	0	0	0	2	1	1	1	0	1	1	0	0	0	0	1	0	0	1	3	0	0	0	1	1
961	542218	73	2	0	158	75	30.04	1	115	70	45	73	126	70	72	1	0	0	0	1	0	0	0	0	0	0	0	2	1	1	0	0	1	1	0	0	1	0	1	0	0	1	3	0	0	0	1	1	543.6
962	607360	54	1	1	164	70	26.03	2	132	80	52	73	129	75	74	1	0	0	0	1	0	0	0	0	0	0	0	2	1	1	0	0	1	0	0	0	0	0	1	0	0	1	3	0	0	0	0		300
963	607399	60	1	1	166	56	20.32	1	105	66	39	70	120	65	65	0	0	0	0	0	0	0	0	0	0	0	0	0	0	0	0	0	0	0	0	0	1	0	0	0	1	0	2	0	0	0	0
964	599796	53	1	1	166	56	20.32	1	116	65	51	95	112	72	90	1	0	0	0	1	0	0	0	0	0	0	0	2	1	1	1	0	1	1	0	0	0	0	1	0	0	0	2	0	0	1	1	1	18300
965	606835	84	3	0	145	40	19.02	1	125	85	40	80	130	80	82	0	0	0	0	0	0	0	1	0	1	1	3	3	3	2	0	0	1	1	0	0	0	0	0	0	1	0	2	0	0	0	0		35000
966	466812	68	2	0	158	60	24.03	1	126	74	52	76	127	67	78	1	0	0	0	1	0	0	0	0	0	0	0	2	1	1	0	0	1	1	1	0	1	0	1	0	1	1	4	0	0	0	1	1	4137
967	320540	82	3	1	168	69	24.45	1	118	72	46	82	110	68	70	0	0	0	1	1	0	0	0	0	0	0	0	2	1	1	0	0	0	1	0	1	0	1	0	0	0	1	4	0	0	0	1	1	6141
968	549638	62	2	0	152	60	25.97	1	140	100	40	70	118	70	72	0	0	0	0	0	0	0	0	0	0	0	0	0	0	0	0	0	1	1	1	0	0	0	1	0	1	1	3	0	0	0	0
969	607949	61	2	1	145	40	19.02	1	136	95	41	98	126	86	87	0	1	0	0	1	0	0	0	0	0	0	0	2	1	1	1	1	1	1	0	0	0	0	0	0	0	1	4	1	1	1	1	0
970	542218	73	2	0	158	75	30.04	1	124	85	39	68	126	70	72	1	1	1	0	3	0	0	0	0	0	0	0	6	3	2	0	0	1	1	0	0	0	0	1	0	0	0	2	0	0	0	0		543.6
971	380085	67	2	0	150	56	24.89	2	98	60	38	74	112	68	66	0	0	0	0	0	0	0	1	1	0	1	3	3	3	2	0	0	1	1	0	0	1	0	1	0	1	0	2	0	0	0	0		24929
972	608617	63	2	1	145	40	19.02	1	150	70	80	85	104	70	71	1	0	0	0	1	1	0	1	0	0	0	2	4	3	2	1	0	1	0	1	0	1	0	1	0	0	0	2	0	0	0	1	1	576.1
973	373937	67	2	1	158	60	24.03	1	124	78	46	48	107	69	80	0	0	1	0	1	0	0	0	0	0	0	0	2	1	1	1	0	1	1	0	0	0	1	1	0	0	1	3	0	1	1	1	0	8100
974	411006	78	3	0	158	60	24.03	1	166	96	70	72	108	70	66	0	0	0	1	1	0	0	0	0	0	0	0	2	1	1	0	0	1	1	0	1	0	1	0	0	0	1	3	0	0	0	1	0	2077
975	608766	53	1	1	145	40	19.02	1	160	90	70	72	118	70	62	1	0	0	0	1	0	0	0	0	0	0	0	2	1	1	0	0	1	1	0	0	1	0	1	0	0	1	3	0	0	0	1	0	300
976	609035	41	1	1	170	70	24.22	1	136	92	44	58	112	65	72	1	0	0	0	1	0	0	0	0	0	0	0	2	1	1	0	0	1	1	0	0	0	0	1	0	0	1	4	0	0	0	1	1	130
977	609214	81	3	0	170	70	24.22	1	158	90	68	92	126	70	72	0	0	0	0	0	0	0	0	0	0	0	0	0	0	0	0	0	1	1	0	0	1	0	0	0	0	1	3	0	0	0	0		2593
978	609028	77	3	0	155	60	24.97	1	120	80	40	70	132	70	66	1	1	1	0	3	0	0	0	0	0	0	0	6	3	2	0	0	0	1	0	0	0	0	1	0	0	1	3	0	0	0	0		3327
979	609234	70	2	0	154	55	23.19	1	120	80	40	51	120	80	65	1	1	0	0	2	0	0	0	0	0	0	0	4	2	1	0	0	1	1	1	0	1	0	1	0	0	0	2	0	0	0	1	0	3000
980	545170	79	3	0	158	75	30.04	1	150	90	60	110	132	82	75	0	1	1	1	3	0	0	1	1	0	0	2	8	5	2	0	0	1	1	0	1	0	0	0	1	0	1	4	0	0	0	0		4860
981	590645	41	1	1	145	40	19.02	2	210	150	60	120	150	80	72	0	0	0	0	0	0	0	1	0	0	0	1	1	1	1	1	0	0	1	0	0	0	0	0	0	0	1	4	0	0	0	0		7500
982	445249	87	3	1	170	70	24.22	1	119	64	55	81	99	56	92	0	0	1	1	2	0	0	1	0	0	0	1	5	3	2	0	0	1	1	0	0	0	0	0	0	1	0	2	0	0	0	0		6118
983	565335	50	1	0	153	45	19.22	1	130	70	60	60	120	90	61	1	0	0	0	1	0	0	0	0	0	0	0	2	1	1	0	0	1	1	0	0	0	0	1	0	0	1	3	0	0	0	0		2394
984	378052	81	3	1	170	70	24.22	1	182	100	82	76	135	76	68	0	1	1	0	2	0	0	0	0	0	0	0	4	2	1	0	0	1	1	0	0	1	1	1	0	0	1	3	0	0	0	0	1	610
985	513265	53	1	0	158	75	30.04	1	165	87	78	104	150	70	69	0	1	1	0	2	1	0	1	0	0	1	3	7	5	2	0	0	1	1	1	0	1	1	0	0	1	1	3	0	0	0	0		35000
986	583262	53	1	1	177	78	24.9	2	140	90	50	96	130	85	88	0	0	0	0	0	0	0	0	0	0	0	0	0	0	0	0	0	0	1	1	0	1	0	0	0	1	1	3	0	0	0	0		563.4
987	377833	53	1	0	156	69	28.35	1	126	85	41	79	129	72	76	0	0	0	0	0	0	0	0	0	0	0	0	0	0	0	1	0	1	0	0	0	0	0	1	0	0	1	4	0	0	0	0		501
988	447524	69	2	0	150	56	24.89	1	90	60	30	52	115	65	67	1	1	1	0	3	0	0	1	1	1	1	4	10	6	3	0	0	0	1	1	1	1	0	0	0	0	1	3	0	0	0	1	0
989	610186	74	3	0	145	40	19.02	1	145	80	65	80	122	65	75	1	0	0	0	1	0	0	0	0	0	0	0	2	1	1	1	0	0	1	0	0	0	0	1	0	0	1	4	0	0	0	1	1	4800
990	610329	69	2	1	145	40	19.02	1	180	107	73	76	112	62	56	1	0	1	0	2	0	0	0	0	0	0	0	4	2	1	1	0	1	1	0	0	0	0	1	0	1	0	2	0	0	0	1	0	1140
991	610405	25	1	0	145	40	19.02	1	115	70	45	92	120	72	74	0	0	1	0	1	0	0	0	1	0	0	1	3	2	1	0	0	0	0	0	0	0	0	0	0	0	0	2	0	0	0	0		61.3
992	389319	82	3	0	156	50	20.55	1	130	80	50	89	160	90	78	0	0	0	0	0	0	0	0	0	0	0	0	0	0	0	1	0	1	1	0	0	1	1	0	0	1	0	2	0	0	0	0
993	324047	63	2	0	168	69	24.45	1	260	120	140	134	150	70	80	0	1	1	1	3	1	0	1	0	0	0	2	8	5	2	0	0	1	1	0	0	1	1	0	0	1	0	2	0	0	0	1		3600
994	610608	64	2	1	145	40	19.02	1	90	60	30	71	104	64	62	1	0	0	0	1	1	0	0	0	0	0	1	3	2	1	1	0	1	1	0	0	0	0	1	1	0	1	3	0	0	0	1	1	373.7
995	610747	66	2	1	145	40	19.02	1	130	95	35	98	94	56	80	1	0	0	0	1	0	0	0	0	0	0	0	2	1	1	1	0	1	1	0	1	0	0	1	0	0	0	2	0	0	0	1	0	4500
996	611097	81	3	0	145	40	19.02	1	115	65	50	74	110	68	72	1	0	0	0	1	0	0	0	0	1	0	1	3	2	1	0	0	1	1	0	0	0	0	1	0	0	0	2	0	0	0	1	1	6900
997	611000	62	2	1	163	50	18.82	1	108	91	17	82	106	64	77	0	1	1	0	2	0	0	0	0	0	0	0	4	2	1	1	1	1	0	0	1	0	0	0	0	0	0	2	0	0	0	0		990
998	381513	77	3	1	170	78	26.99	1	133	71	62	83	112	72	65	1	1	0	0	2	0	0	0	0	0	0	0	4	2	1	0	0	1	1	0	0	0	0	1	0	0	0	2	0	0	0	1		10200
999	563841	48	1	1	175	70	22.86	1	120	80	40	80	125	75	85	0	0	0	0	0	0	0	0	1	0	0	1	1	1	1	0	0	1	1	0	0	0	0	1	0	1	0	2	0	0	0	0		22626
1000	227869	81	3	0	154	44	18.55	1	170	76	94	78	135	79	79	0	0	0	0	0	0	0	0	0	0	0	0	0	0	0	0	0	0	1	0	0	0	1	0	0	0	1	3	0	0	0	0
1001	464257	87	3	1	170	60	20.76	1	140	90	50	75	138	88	69	0	0	0	0	0	0	0	0	0	0	0	0	0	0	0	0	0	0	0	0	0	0	1	0	0	0	1	3	0	0	0	0		2471
1002	611133	55	1	1	160	53.5	20.9	1	123	71	52	110	135	72	86	0	0	0	1	1	0	0	1	0	0	0	1	3	2	1	0	0	1	1	0	0	1	1	1	1	0	0	2	0	0	0	1		369.2
1003	422694	86	3	1	170	70	24.22	1	79	52	27	88	140	75	89	0	0	0	0	0	0	0	0	1	0	0	1	1	1	1	0	0	1	1	0	1	1	0	1	0	1	1	3	0	0	0	0		18190
1004	393400	81	3	1	162	56	21.34	1	120	65	55	78	114	71	78	1	1	1	0	3	0	0	0	0	0	0	0	6	3	2	0	0	1	1	0	0	0	0	0	0	0	1	3	0	0	0	0		4860
1005	324534	58	1	0	168	69	24.45	1	119	87	32	76	103	50	76	0	0	0	0	0	0	0	0	0	0	0	0	0	0	0	0	0	1	1	0	0	1	0	0	0	1	0	2	0	0	0	0
1006	231857	85	3	0	155	55	22.89	1	120	72	48	74	120	50	68	1	0	0	0	1	0	1	1	0	0	0	2	4	3	2	0	0	1	1	0	0	1	1	1	0	1	1	3	0	0	0	1		18000
1007	561244	83	3	0	155	57	23.73	1	118	76	42	72	95	53	110	0	0	1	0	1	0	0	0	1	0	0	1	3	2	1	0	0	1	0	0	0	1	0	0	0	0	1	3	0	0	0	1		705.6
1008	612196	80	3	1	168	69	24.45	1	122	63	59	81	105	64	72	1	0	0	0	1	0	0	0	0	0	0	0	2	1	1	0	0	1	1	0	0	0	0	1	0	0	0	2	0	0	0	1	0	13200
1009	612215	80	3	1	177	67	21.39	1	135	70	65	70	124	74	74	1	1	1	0	3	0	0	0	0	0	0	0	6	3	2	0	0	1	1	0	0	0	0	1	0	0	1	3	0	0	0	1	0	3840
1010	612570	68	2	1	165	60	22.04	1	102	60	42	84	120	70	70	0	0	0	0	0	0	0	0	0	0	0	0	0	0	0	0	0	1	1	0	0	0	0	1	0	1	1	3	0	0	0	1	1	11400
1011	436443	69	2	1	165	68	24.98	1	151	97	54	78	120	70	82	1	0	0	0	1	0	0	0	0	0	0	0	2	1	1	0	0	1	1	0	0	1	0	1	0	1	0	2	0	0	0	1	1	780
1012	466365	65	2	0	158	60	24.03	1	162	73	89	101	140	79	75	0	1	1	0	2	0	0	1	1	0	1	3	7	5	2	0	0	1	1	0	0	1	0	1	0	1	1	4	0	0	0	1		35000
1013	550536	80	3	1	168.5	61.4	21.63	1	160	65	95	58	139	75	74	0	1	1	0	2	0	0	1	0	0	0	1	5	3	2	0	0	1	1	0	0	1	0	1	0	0	0	2	0	0	0	1		5640
1014	613159	73	2	1	155	79	32.88	1	136	82	54	102	128	74	78	1	1	0	0	2	0	0	1	1	0	0	2	6	4	2	0	0	1	1	0	1	1	0	1	0	0	0	2	0	0	0	0		3131
1015	586787	69	2	1	156	70	28.76	2	160	94	66	96	140	88	78	0	0	0	0	0	0	0	0	0	0	0	0	0	0	0	0	0	1	1	0	0	1	0	0	0	0	0	2	0	0	0	0		5387.1
1016	524833	64	2	0	157	65	26.37	1	110	70	40	109	122	74	74	1	1	0	0	2	0	0	0	0	0	0	0	4	2	1	0	0	1	1	0	0	1	0	1	0	0	0	2	0	0	0	1		2437
1017	305111	76	3	1	165	49	18	1	120	78	42	61	105	65	70	0	1	1	0	2	0	0	0	0	0	0	0	4	2	1	0	0	0	1	0	0	0	0	0	0	0	1	4	0	0	0	1		4740
1018	546791	93	3	0	158	75	30.04	1	148	84	64	110	139	67	66	0	0	1	1	2	0	0	1	0	0	0	1	5	3	2	0	0	0	1	0	0	0	0	0	0	0	1	4	0	0	1	1		16800
1019	613737	54	1	0	150	53	23.56	2	156	94	62	84	122	62	60	1	0	0	0	1	0	0	0	0	0	0	0	2	1	1	0	0	1	1	0	0	0	0	1	0	0	0	2	0	0	0	1	0	12300
1020	540861	60	1	0	155	64	26.64	1	108	68	40	66	101	62	76	1	1	0	0	2	1	0	0	0	0	0	1	5	3	2	0	0	1	1	0	0	1	0	1	0	0	0	2	0	0	0	1		1871
1021	613817	57	1	1	175	80	26.12	1	167	78	89	78	130	68	66	1	1	1	0	3	0	0	0	0	0	0	0	6	3	2	0	0	1	1	0	0	0	0	1	0	0	0	2	0	0	0	1	1	300
1022	613828	43	1	1	173	72	24.06	1	146	90	56	108	122	65	65	1	1	1	0	3	1	0	0	0	0	0	1	7	4	2	1	1	1	0	0	0	1	0	1	0	0	0	2	0	0	0	1	1	795
1023	479946	79	3	1	158	60	24.03	1	164	91	73	73	130	68	96	1	1	1	1	4	1	0	1	1	0	1	4	12	6	3	0	0	1	1	0	0	1	1	1	0	1	1	3	0	0	0	1		3085
1024	613759	69	2	0	160	82	32.03	1	163	80	83	87	102	65	65	1	1	0	0	2	1	0	1	0	0	0	2	6	4	2	0	0	1	1	0	0	1	0	1	0	0	1	3	0	0	0	1		30000
1025	356834	76	3	1	163	66	24.84	2	130	70	60	84	115	67	66	1	1	0	0	2	0	0	0	0	0	0	0	4	2	1	0	0	1	1	0	0	0	0	1	0	0	0	2	0	0	0	0		600
1026	614481	74	1	0	150	58	25.78	1	120	80	40	58	126	70	74	1	0	0	0	1	0	0	0	0	0	0	0	2	1	1	0	0	1	1	1	0	1	0	1	0	0	0	2	0	0	0	1	1	639.5
1027	614427	72	2	1	173	70	23.39	1	185	90	95	108	130	80	68	1	1	1	0	3	1	0	1	0	0	0	2	8	5	2	1	1	1	0	0	0	0	0	1	0	0	1	3	0	0	0	1	0	7200
1028	577182	81	3	0	165	58	21.3	1	120	60	60	77	120	65	75	1	1	1	0	3	0	0	0	0	0	0	0	6	3	2	0	0	0	1	0	0	1	0	0	0	0	1	4	0	0	0	1		7200
1029	390498	80	3	1	165	50	18.37	1	140	70	70	60	130	60	64	0	1	1	0	2	0	0	1	0	0	0	1	5	3	2	0	0	1	1	0	0	0	0	1	0	0	0	2	0	0	0	0		3326
1030	614497	49	1	0	145	54	25.68	1	178	85	93	113	127	94	100	0	1	1	1	3	0	0	1	1	0	1	3	9	6	3	0	0	0	1	1	0	1	0	0	0	0	1	4	0	0	0	1		2098
1031	614828	82	3	0	160	82	32.03	1	112	63	49	119	112	62	52	1	1	0	0	2	0	0	1	0	0	0	1	5	3	2	0	0	1	1	0	1	0	1	1	0	0	1	3	0	0	0	1		8096
1032	304928	78	3	1	163	57	21.45	2	128	70	58	78	130	70	78	0	0	1	0	1	0	0	0	0	0	0	0	2	1	1	0	0	0	1	0	0	0	0	0	0	0	1	3	0	0	0	0		1063
1033	247276	72	2	0	156	66	27.12	1	140	80	60	78	132	78	75	0	0	0	0	0	0	0	0	0	0	0	0	0	0	0	0	0	0	1	0	0	0	0	0	0	0	0	2	0	0	0	0		1319
1034	585913	51	1	1	166	55	19.96	1	161	93	68	123	121	65	75	0	0	1	0	1	0	0	0	1	0	0	1	3	2	1	0	0	0	1	0	0	1	0	1	0	1	1	3	0	0	0	1		5803
1035	615363	65	2	1	160	82	32.03	1	112	73	39	72	86	58	64	1	0	0	0	1	0	0	0	0	0	1	1	3	2	1	0	0	1	1	0	0	0	0	1	0	1	0	2	0	0	0	1	1	8020
1036	615373	57	1	1	170	72	24.91	2	183	98	85	95	110	70	70	1	0	0	0	1	0	0	0	0	0	0	0	2	1	1	0	0	1	1	0	0	0	0	1	0	0	0	2	0	0	0	1	0	2730
1037	412618	62	2	1	168	66	23.38	1	140	84	56	66	120	70	70	1	0	0	0	1	0	0	0	0	0	0	0	2	1	1	0	0	1	1	0	0	0	0	1	0	0	0	2	0	0	0	1	0	300
1038	615490	48	1	1	160	82	32.03	1	176	94	82	90	112	65	72	1	0	0	0	1	0	0	0	0	0	0	0	2	1	1	1	1	1	1	0	0	0	0	1	0	0	0	2	0	0	0	1	0	570
1039	486579	72	2	0	158	60	24.03	2	147	101	46	170	156	105	90	0	0	0	0	0	0	0	0	0	0	0	0	0	0	0	0	0	0	1	0	1	0	1	0	0	0	0	2	0	0	0	1		9000
1040	616017	85	3	1	160	82	32.03	1	121	78	43	83	133	72	62	0	0	0	0	0	0	0	0	0	0	0	0	0	0	0	0	0	1	1	0	0	1	0	1	0	0	0	2	0	0	0	0		600
1041	511747	67	2	1	158	75	30.04	2	160	70	90	110	120	70	88	0	1	1	0	2	0	0	1	1	0	0	2	6	4	2	0	0	0	1	0	0	1	0	0	0	1	0	2	0	0	0	1		35000
1042	408945	70	2	0	148	58	26.48	2	162	108	54	96	120	60	85	0	1	1	0	2	1	0	1	1	0	0	3	7	5	2	0	0	1	1	0	0	1	0	1	0	1	1	4	0	0	0	1		5100
1043	296938	75	3	0	150	58	25.78	1	140	84	56	69	120	70	65	1	1	0	0	2	0	0	0	0	0	0	0	4	2	1	0	0	1	1	0	0	0	0	1	0	0	0	2	0	0	0	1		663.8
1044	593828	72	2	1	163.5	66.5	24.88	1	126	68	58	76	120	70	62	1	1	0	0	2	0	0	0	0	0	0	0	4	2	1	0	0	1	1	0	0	1	0	1	0	0	0	2	0	0	0	1		300
1045	530498	65	2	1	158	60	24.03	1	160	120	40	80	90	60	69	1	0	0	0	1	0	0	0	0	0	0	0	2	1	1	0	0	1	1	1	0	0	1	1	0	0	0	2	0	0	0	1	0	510
1046	542167	80	3	1	158	75	30.04	1	214	123	91	97	123	69	65	1	1	0	0	2	0	0	1	0	0	1	2	6	4	2	0	0	1	1	0	0	0	0	1	1	0	0	2	0	0	0	1	1	6387
1047	616517	78	3	0	146	53	24.86	2	130	80	50	81	102	68	74	1	1	1	0	3	0	0	1	0	0	0	1	7	4	2	0	0	1	1	0	0	0	0	1	0	0	1	3	0	0	0	1	0	7200
1048	250542	29	1	1	176	65	20.98	1	127	80	47	56	135	76	86	0	0	0	0	0	0	0	0	0	0	0	0	0	0	0	0	0	0	0	0	0	0	0	0	0	0	0	2	0	1	0	0
1049	616364	58	1	1	160	82	32.03	1	137	95	42	82	110	76	80	1	1	0	0	2	0	0	0	0	0	0	0	4	2	1	0	0	1	1	0	0	0	0	0	1	0	0	2	0	0	0	1		471
1050	617010	74	3	1	162	73	27.82	2	167	100	67	86	120	71	58	1	0	1	0	2	0	0	1	0	0	0	1	5	3	2	0	0	1	1	0	0	0	0	1	0	0	0	2	0	0	0	1	0	14700
1051	587430	83	3	1	145	40	19.02	1	171	85	86	83	137	78	76	0	0	0	0	0	0	0	0	0	0	0	0	0	0	0	1	1	1	1	0	0	0	0	0	0	0	0	2	0	0	0	0		3150
1052	426987	81	3	0	158	60	24.03	1	70	50	20	64	120	75	85	1	1	1	0	3	0	0	1	1	0	0	2	8	5	2	0	0	1	1	0	1	0	0	1	1	0	1	3	0	0	0	1	0	840
1053	400419	69	2	1	170	70	24.22	1	76	55	21	51	90	63	83	0	0	0	0	0	0	0	0	0	0	0	0	0	0	0	0	0	1	1	0	0	0	1	1	0	0	0	2	0	0	0	0		3595
1054	617452	71	2	0	160	82	32.03	1	140	71	69	91	150	70	70	1	1	0	0	2	0	0	0	0	0	0	0	4	2	1	0	0	1	0	1	0	0	0	0	0	0	0	2	0	0	0	1		2580
1055	461410	80	3	1	158	60	24.03	2	136	84	52	92	119	64	82	0	0	0	0	0	0	0	0	0	0	0	0	0	0	0	0	0	1	1	0	0	0	0	0	0	1	0	2	0	0	0	0		17216
1056	427767	65	2	1	162	63	24.01	1	130	80	50	94	96	64	67	1	0	0	0	1	0	0	0	0	0	0	0	2	1	1	0	0	1	0	1	0	1	0	1	0	0	0	2	0	0	0	1	0	720
1057	230799	77	3	1	150	47	20.89	1	142	50	92	63	118	40	75	1	1	0	0	2	1	0	1	1	0	1	4	8	6	3	0	0	1	1	0	1	0	0	1	0	1	1	4	0	0	0	1		17538
1058	559467	44	1	1	170	75	25.95	1	125	80	45	85	116	70	70	0	1	1	0	2	0	0	0	0	0	0	0	4	2	1	0	0	1	1	0	1	0	0	0	0	0	1	3	0	0	0	1		2493
1059	232574	72	2	1	162	70	26.67	1	174	91	83	82	150	77	99	0	1	1	1	3	0	0	0	0	0	0	0	6	3	2	0	0	1	0	0	0	0	0	1	0	0	0	2	0	0	0	0		2041
1060	440529	72	2	1	165	76	27.92	1	138	76	62	70	112	65	72	1	1	1	1	4	0	0	0	0	0	0	0	8	4	2	1	0	1	1	0	0	0	0	1	0	0	0	2	0	0	0	1	0	1711
1061	618855	48	1	1	160	82	32.03	1	122	70	52	72	100	60	68	1	0	0	0	1	0	0	0	0	0	0	0	2	1	1	0	0	1	0	1	0	1	0	1	0	0	0	2	0	0	0	1	0	255
1062	570665	83	3	0	156	55	22.6	2	187	94	93	119	131	76	72	0	1	1	0	2	1	0	1	1	0	0	3	7	5	2	0	0	1	1	0	0	0	1	1	1	0	1	4	0	0	0	1	1	3815
1063	274744	68	2	1	168	69	24.45	1	149	89	60	85	135	74	76	0	0	0	0	0	0	0	0	0	0	0	0	0	0	0	0	0	1	1	0	0	1	0	0	0	0	1	3	0	0	0	0		180.9
1064	358000	64	2	0	159	85	33.62	1	170	90	80	155	130	90	95	0	1	1	1	3	1	0	1	1	0	0	3	9	6	3	0	0	0	1	0	1	0	0	0	0	0	1	3	0	0	0	1		15600
1065	550734	71	2	0	155	50	20.81	2	174	90	84	80	112	74	68	0	1	0	0	1	0	0	0	1	0	0	1	3	2	1	0	0	1	1	0	0	1	0	1	0	1	1	3	0	0	0	1	0	13200
1066	544877	68	2	1	158	75	30.04	1	95	60	35	48	131	75	70	0	0	0	0	0	0	0	0	0	0	0	0	0	0	0	0	0	1	1	1	0	1	1	1	0	1	0	2	0	0	0	0		4504
1067	620186	56	1	1	160	82	32.03	2	101	73	28	71	114	72	72	0	1	1	0	2	0	0	0	0	0	0	0	4	2	1	0	0	1	0	0	0	0	0	1	0	0	0	2	0	0	0	1	0	8100
1068	619869	78	3	1	160	70	27.34	2	144	76	68	60	136	80	67	1	1	0	0	2	0	0	1	1	0	0	2	6	4	2	0	0	1	1	0	0	0	0	1	0	0	0	2	0	0	0	0		3660
1069	465202	54	1	1	170	92	31.83	1	160	90	70	73	140	90	62	1	1	0	0	2	0	0	0	0	0	0	0	4	2	1	0	0	1	1	0	0	0	0	1	0	0	0	2	0	0	0	0		540
1070	480642	63	2	0	154	65	27.41	2	150	70	80	60	140	80	62	0	1	1	0	2	1	0	1	1	0	0	3	7	5	2	0	0	1	1	0	0	1	0	1	0	1	1	4	0	0	0	0		8292.78
1071	323335	68	2	1	165	50.5	18.55	1	120	78	42	90	120	78	90	0	0	0	0	0	0	0	0	0	0	0	0	0	0	0	0	0	1	1	0	1	1	1	1	1	1	1	3	0	0	0	0		6234
1072	290321	74	3	1	168	69	24.45	1	233	130	103	136	132	74	78	0	1	1	0	2	0	0	1	1	0	1	3	7	5	2	0	0	1	1	0	0	1	1	1	0	0	1	4	0	0	0	1	0	22200
1073	536112	78	3	0	158	75	30.04	1	116	69	47	80	135	78	79	0	0	0	0	0	0	0	0	0	0	0	0	0	0	0	0	0	1	1	0	0	1	0	0	0	1	1	3	0	0	0	0
1074	435454	82	3	1	170	70	24.22	2	130	80	50	81	134	74	85	0	1	1	1	3	1	0	0	1	0	0	2	8	5	2	0	0	1	1	0	0	0	0	1	0	0	1	4	0	0	0	0		1005
1075	621736	88	3	1	160	82	32.03	1	169	75	94	70	138	80	82	0	0	0	0	0	0	0	1	1	0	0	2	2	2	1	0	0	1	1	1	0	0	0	0	0	0	1	3	0	0	0	0		1100
1076	333176	66	2	0	154	60	25.3	2	140	90	50	176	120	60	70	0	0	0	0	0	0	0	0	1	0	0	1	1	1	1	0	0	1	1	0	0	1	0	1	0	0	1	3	0	0	0	1		30000
1077	572241	79	3	1	168	69	24.45	1	140	76	64	88	110	70	79	0	0	0	0	0	0	0	0	0	0	0	0	0	0	0	0	0	1	1	0	0	0	1	1	0	0	0	2	0	0	0	0		4328
1078	566180	70	2	1	168	69	24.45	1	167	88	79	79	100	65	78	0	0	0	0	0	0	0	0	0	0	0	0	0	0	0	0	0	1	1	0	0	0	0	1	1	0	0	2	0	0	0	1	1	45.5
1079	621849	60	1	0	160	82	32.03	1	169	102	67	87	122	75	72	0	0	0	0	0	0	0	0	0	0	0	0	0	0	0	0	0	1	1	1	0	1	1	0	0	0	1	3	0	0	0	1		14154
1080	552497	63	2	1	161	55	21.22	2	122	70	52	68	118	68	76	0	1	1	0	2	1	0	1	0	0	0	2	6	4	2	0	0	0	1	0	0	0	0	0	0	0	1	3	0	0	0	0		300
1081	409293	80	3	0	145	68	32.34	1	130	70	60	58	122	70	72	0	1	1	1	3	1	0	1	1	0	0	3	9	6	3	0	0	1	1	0	0	1	0	1	1	1	1	3	0	0	0	0		7829.4
1082	621892	71	2	1	169	69	24.16	2	138	80	58	88	125	75	75	0	1	0	0	1	0	0	0	0	0	0	0	2	1	1	0	0	1	1	1	0	1	0	1	0	1	0	2	0	0	0	1		1525
1083	578034	69	2	1	168	69	24.45	1	147	83	64	78	150	88	80	0	0	0	1	1	1	0	0	0	0	0	1	3	2	1	0	0	0	1	0	0	1	0	0	1	0	0	2	0	0	0	0		122.3
1084	618314	66	2	0	150	45	20	1	120	70	50	67	120	70	72	0	1	1	0	2	0	0	0	0	0	0	0	4	2	1	0	0	1	1	0	0	1	0	0	0	1	1	3	0	0	0	1		3600
1085	420684	72	2	0	165	65	23.88	1	141	92	49	77	140	82	85	0	0	0	0	0	0	0	0	0	0	0	0	0	0	0	0	0	1	1	0	0	1	1	1	0	1	1	3	0	0	0	0
1086	440026	60	1	1	168	79	27.99	1	170	86	84	86	160	74	78	1	1	1	0	3	0	0	0	0	0	0	0	6	3	2	0	0	1	1	0	0	1	0	1	0	1	1	4	0	0	0	1	1	35000
1087	475658	68	2	1	162	46	17.53	1	150	80	70	68	90	60	70	0	1	0	0	1	0	0	0	0	0	0	0	2	1	1	0	0	1	1	0	0	0	1	1	0	0	0	2	0	0	0	1	0	12900
1088	613575	66	2	0	159	70	27.69	1	120	70	50	80	150	80	76	1	1	1	1	4	0	0	1	0	0	0	1	9	5	2	0	0	1	1	0	0	1	0	1	0	0	1	3	0	0	0	1	1	2300
1089	622157	68	2	1	160	82	32.03	1	130	70	60	70	125	70	72	0	0	0	0	0	0	0	0	0	0	0	0	0	0	0	0	0	1	0	0	0	1	0	0	0	0	0	2	0	0	0	0
1090	341250	57	1	1	170	60	20.76	2	173	90	83	66	129	75	78	0	0	0	0	0	0	0	0	0	0	0	0	0	0	0	1	1	1	1	0	0	0	0	1	0	0	0	2	0	0	0	0
1091	539989	77	3	0	154	52	21.93	1	160	90	70	79	132	90	74	0	1	0	1	2	0	0	0	0	0	1	1	5	3	2	0	0	1	1	0	1	0	0	1	0	0	1	4	0	0	0	1		3584.95
1092	454237	41	1	1	170	70	24.22	1	145	85	60	90	116	72	72	0	1	1	0	2	0	0	0	0	0	0	0	4	2	1	1	1	0	1	0	0	0	0	0	0	1	1	3	0	0	0	0
1093	562768	56	1	1	165	62	22.77	1	158	92	66	100	141	78	81	0	0	0	0	0	0	0	0	0	0	1	1	1	1	1	0	0	0	1	0	0	0	1	0	0	0	0	2	0	0	0	1
1094	579879	69	2	1	170	82	28.37	1	121	71	50	92	106	65	66	0	1	1	1	3	0	0	0	1	0	0	1	7	4	2	0	0	0	0	0	1	0	0	0	0	0	0	2	0	0	0	1		3323.83
1095	623341	53	1	0	156	60	24.65	1	195	145	50	105	130	80	75	0	1	0	1	2	0	0	0	0	0	0	0	4	2	1	0	0	1	1	1	0	1	0	1	0	0	1	3	0	0	0	1	1	240
1096	492532	66	2	1	158	60	24.03	1	140	90	50	78	124	70	78	0	1	1	1	3	0	0	0	1	0	0	1	7	4	2	1	0	1	1	1	0	1	0	0	0	0	1	4	0	0	0	0		7770
1097	352713	71	2	1	158	60	24.03	1	185	130	55	113	120	70	60	0	1	1	1	3	0	0	1	0	0	0	1	7	4	2	1	0	1	1	0	0	0	1	1	0	1	1	3	0	0	0	1		30000
1098	312567	69	2	0	168	69	24.45	1	130	70	60	85	112	60	90	1	1	1	1	4	0	0	0	0	0	1	1	9	5	2	0	0	1	1	0	0	1	0	1	0	0	1	4	0	0	0	1	1	25
1099	623479	78	3	0	148	55	25.11	1	150	80	70	70	110	60	72	0	1	1	1	3	0	0	1	1	0	0	2	8	5	2	1	1	1	1	0	0	0	0	1	0	0	1	3	0	0	0	1	1	685.1
1100	314696	85	3	0	168	69	24.45	1	118	81	37	60	154	53	69	0	0	0	0	0	0	0	0	1	0	1	2	2	2	1	0	0	1	1	0	0	1	0	1	0	1	0	2	0	0	0	1		16000
1101	352260	86	3	1	170	70	24.22	1	105	56	49	85	132	84	84	0	0	0	0	0	0	0	0	0	0	0	0	0	0	0	1	1	0	1	0	0	0	0	0	0	0	0	2	0	0	0	0		7239
1102	593520	56	1	1	145	40	19.02	1	147	83	64	81	150	76	64	0	1	1	0	2	0	0	1	1	0	1	3	7	5	2	0	0	1	1	1	0	1	1	1	0	1	1	3	0	0	0	0
1103	624137	73	2	1	160	82	32.03	1	153	106	47	95	110	67	64	0	1	0	1	2	0	0	1	0	1	0	2	6	4	2	1	1	1	1	0	0	0	0	1	1	0	1	3	0	0	0	1	1	3600
1104	624337	56	1	1	160	82	32.03	2	130	89	41	89	110	75	68	1	1	0	0	2	0	0	1	0	0	0	1	5	3	2	1	0	1	0	1	0	1	0	1	0	0	1	4	0	0	0	1	1	278
1105	624490	71	2	1	160	82	32.03	2	100	70	30	88	120	70	76	1	1	0	0	2	0	0	0	0	0	0	0	4	2	1	1	1	1	1	0	0	1	0	1	0	1	1	3	0	0	0	1	0	5064
1106	624556	75	3	0	160	82	32.03	2	130	70	60	89	110	67	84	1	1	0	0	2	0	0	0	0	0	1	1	5	3	2	0	0	1	1	0	0	1	0	1	0	0	1	3	0	0	0	1	0	2600
1107	618788	62	2	0	162	55.5	21.15	2	130	90	40	78	90	60	79	1	0	0	0	1	0	0	0	0	0	0	0	2	1	1	0	0	1	1	0	0	0	0	1	0	1	1	3	0	0	0	1	0	4400
1108	502998	60	1	1	170	80	27.68	1	150	100	50	80	110	64	70	1	1	0	0	2	0	0	1	0	0	0	1	5	3	2	0	0	1	1	1	0	0	0	1	0	0	0	2	0	0	0	1		1509
1109	491179	85	3	1	158	60	24.03	1	130	80	50	104	110	70	84	1	0	0	0	1	0	0	1	1	0	0	2	4	3	2	0	0	1	1	0	1	0	1	1	0	0	1	3	0	0	0	1		6000
1110	590332	65	2	0	145	40	19.02	1	121	68	53	125	120	80	60	0	0	0	0	0	0	0	0	0	0	0	0	0	0	0	0	0	1	0	0	1	0	0	0	0	0	1	3	0	0	0	0		1056
1111	625165	69	2	1	173	65	21.72	1	140	80	60	82	124	72	85	0	0	0	1	1	0	0	1	0	0	1	2	4	3	2	0	0	1	0	0	0	1	0	1	0	0	1	3	0	0	0	1		6978
1112	625218	56	1	1	160	82	32.03	1	200	130	70	65	122	75	78	0	0	0	0	0	0	0	1	1	0	1	3	3	3	2	1	1	0	1	1	0	1	0	0	0	0	0	2	0	0	0	0	1	436.7
1113	592949	58	1	1	145	40	19.02	2	133	81	52	89	140	82	98	0	0	1	1	2	0	0	0	0	0	1	1	5	3	2	1	1	1	1	0	0	1	0	0	0	1	1	3	0	0	0	1		35000
1114	476158	61	2	0	158	52	20.83	1	119	60	59	85	110	60	76	1	1	0	0	2	0	0	0	0	0	0	0	4	2	1	0	0	1	1	0	0	0	0	1	0	0	1	4	0	0	0	1	1	270
1115	561684	88	3	1	160	60	23.44	1	169	96	73	74	120	64	70	0	1	1	1	3	0	0	1	1	0	1	3	9	6	3	0	0	1	0	0	0	1	0	0	0	0	1	3	0	0	0	1		4205
1116	625746	55	1	0	156	52	21.37	1	120	80	40	88	132	76	68	0	1	0	0	1	0	0	0	0	0	1	1	3	2	1	0	0	1	1	0	0	0	1	1	0	0	0	2	0	0	0	1	1	900
1117	625596	80	3	1	160	70	27.34	1	140	80	60	101	120	70	70	1	1	1	1	4	0	0	0	1	0	0	1	9	5	2	0	0	1	1	0	1	1	0	0	0	1	1	3	0	0	0	1		25
1118	625794	56	1	1	160	82	32.03	1	130	76	54	76	130	72	72	0	0	0	0	0	0	0	0	0	0	0	0	0	0	0	0	0	0	1	0	0	0	0	0	0	0	1	3	0	0	0	1		1308
1119	289992	70	2	0	168	69	24.45	2	121	79	42	117	142	62	66	0	1	1	1	3	0	0	1	0	0	0	1	7	4	2	0	0	1	0	0	0	0	0	0	0	0	1	4	0	0	0	1		1307
1120	625856	77	3	1	166	72	26.13	1	130	80	50	111	120	70	67	1	0	0	1	2	0	0	0	0	0	1	1	5	3	2	0	0	1	1	0	0	1	0	1	0	1	1	4	0	0	0	1		19481
1121	399733	70	2	1	180	80	24.69	1	145	88	57	90	89	64	61	1	0	1	0	2	0	0	0	0	0	0	0	4	2	1	1	0	1	0	0	0	1	0	1	0	0	1	3	0	0	0	1	1	1200
1122	546384	83	3	1	158	75	30.04	1	110	65	45	105	102	70	61	1	0	1	0	2	0	0	1	0	0	0	1	5	3	2	1	0	1	0	0	1	1	0	1	0	0	0	2	0	0	0	1	1	4200
1123	625780	67	2	1	160	82	32.03	2	122	80	42	90	139	80	79	0	0	0	1	1	0	0	0	0	0	0	0	2	1	1	0	0	1	1	0	0	0	1	1	0	1	1	3	0	0	0	0		7656
1124	626098	84	3	0	160	82	32.03	2	250	105	145	75	142	72	59	0	0	0	0	0	0	0	0	0	0	0	0	0	0	0	0	0	1	1	0	0	0	0	1	0	0	1	3	0	0	0	1		2250
1125	626392	69	2	1	160	82	32.03	2	78	59	19	67	102	72	78	1	0	1	0	2	0	0	0	0	0	1	1	5	3	2	0	0	1	0	0	1	0	0	1	0	0	0	2	0	0	0	1	1	170
1126	387713	61	2	1	170	70	24.22	2	145	90	55	78	146	70	90	0	0	1	1	2	0	0	1	0	0	0	1	5	3	2	1	0	1	1	0	0	0	0	1	0	0	0	2	0	0	0	0		158
1127	626222	78	3	1	160	82	32.03	1	145	74	71	78	146	76	84	1	1	0	0	2	0	0	0	0	0	0	0	4	2	1	0	0	1	1	0	0	0	0	0	0	1	0	2	0	0	0	1		2215
1128	626257	70	2	0	150	52	23.11	2	160	90	70	80	106	60	62	0	1	1	1	3	0	0	1	1	0	0	2	8	5	2	0	0	1	1	0	0	0	0	1	0	0	1	4	0	0	0	1	1	5809
1129	349746	81	3	1	170	70	24.22	1	120	86	34	72	130	80	62	1	1	1	0	3	0	0	1	0	0	0	1	7	4	2	0	0	1	1	0	0	1	1	1	0	1	1	3	0	0	0	1	1	180
1130	626558	71	2	1	160	82	32.03	1	125	80	45	80	98	58	65	1	0	0	0	1	0	0	0	0	0	0	0	2	1	1	0	0	1	1	0	0	0	0	1	0	0	0	2	0	0	0	1	1	4043
1131	561381	70	2	1	160	60	23.44	2	178	104	74	82	135	75	80	0	0	1	1	2	0	0	1	1	0	0	2	6	4	2	0	0	1	1	1	0	1	0	0	0	1	1	4	0	0	0	1	1	35000
1132	427099	70	2	1	165	68	24.98	1	120	80	40	77	110	70	60	0	1	1	1	3	0	0	0	1	0	0	1	7	4	2	1	1	0	0	0	1	0	0	0	0	0	1	4	0	0	0	1		3436
1133	595018	49	1	1	160	70	27.34	1	135	82	53	80	120	75	76	0	0	0	0	0	0	0	0	0	0	0	0	0	0	0	0	0	0	1	0	0	0	0	0	0	0	0	2	0	0	0	1
1134	626384	71	2	0	160	82	32.03	1	112	76	36	108	105	68	86	0	1	1	1	3	0	0	0	0	0	0	0	6	3	2	0	0	1	0	0	0	0	0	0	0	0	0	2	0	0	0	1		26416
1135	298688	52	1	1	165	71	26.08	2	108	70	38	74	95	65	65	1	0	0	0	1	0	0	0	0	0	0	0	2	1	1	1	1	1	1	0	0	0	0	1	0	1	1	3	0	0	0	1	1	311
1136	407755	47	1	1	170	70	24.22	1	124	80	44	100	122	80	80	0	1	1	1	3	0	0	0	0	0	0	0	6	3	2	1	1	0	0	1	0	0	0	0	0	0	1	4	0	0	0	1		3340
1137	397170	51	1	1	170	60	20.76	1	90	60	30	55	116	70	84	1	0	0	0	1	0	0	0	0	0	1	1	3	2	1	1	1	1	0	1	0	1	0	1	0	0	0	2	0	0	0	1		1768
1138	363280	73	2	1	163	67	25.22	1	180	110	70	74	132	80	65	1	1	0	0	2	0	0	0	0	0	0	0	4	2	1	0	0	1	1	1	0	0	0	1	0	0	1	3	0	0	0	0		25
1139	516703	81	3	1	174	85	28.08	1	140	70	70	85	135	75	75	1	0	0	1	2	0	0	0	1	0	0	1	5	3	2	0	0	1	1	0	0	0	0	1	0	0	0	2	0	0	0	1
1140	627159	43	1	1	160	65	25.39	1	146	88	58	70	130	70	65	0	1	0	0	1	0	0	0	0	0	0	0	2	1	1	0	0	1	0	0	0	0	0	0	0	0	1	3	0	0	0	1	1	2400
1141	613068	81	3	1	170	65	22.49	1	119	68	51	101	120	70	87	0	0	1	1	2	0	0	1	0	0	1	2	6	4	2	1	0	0	0	0	1	0	1	0	1	0	1	4	0	0	0	0		4628
1142	627172	68	2	1	175	61	19.92	1	135	85	50	89	130	85	70	0	0	1	1	2	0	0	1	0	0	0	1	5	3	2	1	0	0	0	0	0	0	0	0	1	0	0	2	0	0	0	1		358.8
1143	343862	33	1	1	168	69	24.45	1	140	90	50	78	130	80	78	0	0	0	0	0	0	0	0	1	0	0	1	1	1	1	0	0	1	1	0	0	1	0	0	0	1	1	3	0	0	0	0		8986
1144	627580	69	2	1	170	71	24.57	1	140	90	50	92	128	72	68	0	1	0	0	1	0	0	1	0	0	0	1	3	2	1	1	1	1	1	1	0	1	1	1	0	0	1	3	0	0	0	1	1	1592
1145	505406	82	3	0	152	50	21.64	1	122	76	46	78	120	70	64	0	1	0	0	1	0	0	0	0	0	0	0	2	1	1	0	0	1	0	0	0	0	0	1	0	0	1	3	0	0	0	1	1	6500
1146	549310	56	1	1	166	90	32.66	1	170	104	66	85	128	82	61	0	1	1	0	2	0	0	0	0	0	0	0	4	2	1	0	0	1	1	0	0	1	0	1	0	1	1	3	0	0	0	1	1	1000
1147	486582	73	2	1	158	62	24.84	2	160	90	70	73	140	80	80	0	1	1	0	2	0	0	1	0	0	0	1	5	3	2	0	0	1	0	0	0	1	1	1	0	1	1	3	0	0	0	1		583.8
1148	627740	77	3	0	160	82	32.03	1	150	110	40	145	150	85	68	0	1	1	1	3	0	0	1	1	0	1	3	9	6	3	1	0	1	1	0	0	0	0	1	0	0	1	4	0	0	0	1		11624
1149	627680	65	2	1	160	63	24.61	2	140	70	70	76	138	80	62	1	0	1	0	2	0	0	0	0	0	0	0	4	2	1	1	0	1	1	0	0	1	1	1	0	1	1	4	0	0	0	1		3353
1150	520303	70	2	0	162	51.5	19.62	1	140	90	50	87	140	70	82	0	1	1	0	2	0	0	1	0	0	0	1	5	3	2	0	0	1	0	1	0	0	0	0	0	0	1	4	0	0	0	1	1	170
1151	334295	52	1	0	153	47	20.08	1	180	90	90	120	155	75	80	0	1	1	1	3	0	0	1	0	0	1	2	8	5	2	0	0	1	1	1	0	1	0	1	0	1	1	4	0	0	0	1	1	6963
1152	605247	63	2	1	162	74	28.2	1	140	80	60	94	130	70	93	0	1	1	1	3	0	0	1	1	0	0	2	8	5	2	1	1	1	1	0	0	1	0	0	0	0	1	3	0	0	0	1		521
1153	478318	60	1	1	158	60	24.03	1	200	90	110	96	140	76	84	0	0	1	1	2	0	0	0	0	1	0	1	5	3	2	1	0	1	1	1	0	1	0	0	0	1	0	2	0	0	0	1	0	15195
1154	438756	75	3	1	170	55	19.03	1	110	70	40	89	132	76	97	0	0	1	1	2	0	0	1	1	1	1	4	8	6	3	1	1	0	0	0	0	0	0	0	1	0	1	3	0	0	0	1		5088
1155	627987	51	1	1	170	72	24.91	1	230	120	110	85	124	64	74	0	0	0	1	1	0	0	1	0	0	0	1	3	2	1	0	0	0	1	0	0	0	0	0	0	1	1	3	0	0	0	1		3296
1156	515559	67	2	0	155	73	30.39	1	137	78	59	89	140	80	80	0	1	1	1	3	0	0	1	1	0	1	3	9	6	3	0	0	1	1	0	0	1	0	0	1	0	1	3	0	0	0	1		1717
1157	628431	73	2	0	155	45	18.73	2	90	50	40	58	122	70	72	1	1	0	0	2	0	0	1	0	0	1	2	6	4	2	0	0	1	0	0	1	0	0	1	0	0	0	2	0	0	0	1	0	330
1158	312084	72	2	1	168	80	28.34	1	140	85	55	120	132	82	105	0	1	1	1	3	0	0	0	1	0	0	1	7	4	2	1	0	1	0	0	1	0	0	0	0	0	1	4	0	0	0	1		2523
1159	628653	70	2	1	160	82	32.03	1	144	88	56	82	117	80	72	1	0	0	0	1	0	0	0	0	0	0	0	2	1	1	0	0	1	0	0	0	0	0	1	0	0	1	3	0	0	0	1	0	4800
1160	563309	58	1	0	160	60	23.44	2	123	81	42	61	120	80	73	1	1	0	0	2	0	0	1	0	0	0	1	5	3	2	0	0	1	1	0	0	0	0	1	0	0	1	3	0	0	0	1	0	9000
1161	628572	77	3	0	160	82	32.03	1	113	70	43	74	120	74	69	0	0	0	0	0	0	0	0	0	0	1	1	1	1	1	0	0	1	1	0	0	0	1	1	0	0	1	4	0	0	0	1		6000
1162	628420	63	2	1	160	82	32.03	2	145	64	81	89	136	82	82	1	0	0	1	2	0	0	0	0	0	1	1	5	3	2	1	0	0	0	0	0	0	0	0	0	1	0	2	0	0	0	1		6628
1163	628665	86	3	1	160	58	22.66	2	147	76	71	98	120	70	65	0	1	1	1	3	0	0	1	0	0	0	1	7	4	2	1	0	1	1	1	0	1	0	1	1	1	1	3	0	0	0	1		1576
1164	628834	70	2	0	160	60	23.44	1	100	80	20	85	115	65	64	1	0	1	0	2	0	0	1	0	0	0	1	5	3	2	0	0	1	0	0	0	0	0	1	0	0	0	2	0	0	0	1	1	564.6
1165	396323	69	2	1	168	62	21.97	1	127	76	51	75	132	80	70	0	1	1	1	3	0	0	0	0	0	0	0	6	3	2	1	0	1	0	0	0	1	1	0	0	0	0	2	0	0	0	1		119
1166	278355	77	3	1	165	60	22.04	1	118	72	46	79	120	70	70	0	1	0	0	1	0	0	1	0	0	0	1	3	2	1	0	0	1	1	0	0	0	0	1	0	1	0	2	0	0	0	0		1482.96
1167	627948	77	3	1	160	82	32.03	1	150	90	60	102	102	68	60	1	0	0	0	1	0	0	0	0	0	0	0	2	1	1	0	0	1	1	0	0	0	0	1	0	1	1	3	0	0	0	1	0	1200
1168	498151	66	2	1	158	75	30.04	2	140	90	50	87	130	76	81	0	0	0	0	0	0	0	0	0	0	0	0	0	0	0	1	0	0	1	0	0	1	0	0	0	1	1	3	0	0	0	1		2221
1169	382171	61	2	1	170	72	24.91	2	153	101	52	66	124	80	56	0	0	0	1	1	0	0	0	1	0	0	1	3	2	1	1	0	0	1	0	0	0	1	0	0	0	1	3	0	0	0	1
1170	629232	56	1	1	164	71.5	26.58	1	180	120	60	98	150	95	78	0	1	1	1	3	0	0	1	1	0	1	3	9	6	3	0	0	1	1	0	0	0	0	1	0	0	0	2	0	0	0	1		15728
1171	631322	60	1	1	160	82	32.03	1	120	70	50	94	115	64	78	0	1	0	0	1	0	0	0	0	0	0	0	2	1	1	1	0	1	1	0	0	0	0	1	0	0	1	3	0	0	1	1	1	1005
1172	629659	54	1	1	161	63	24.3	2	140	104	36	127	120	70	72	0	0	1	1	2	0	0	0	0	0	1	1	5	3	2	0	0	0	1	0	1	1	0	0	0	1	0	2	0	0	0	1		35000
1173	629570	80	3	1	160	82	32.03	1	113	71	42	140	148	89	110	0	0	0	0	0	0	0	0	0	0	1	1	1	1	1	1	0	1	1	0	0	0	0	0	1	0	0	2	0	0	0	0		1455
1174	601604	49	1	0	170	69	23.88	2	97	62	35	77	85	51	73	0	0	0	0	0	0	0	0	0	0	0	0	0	0	0	0	0	1	0	0	0	0	0	1	0	1	0	2	0	0	0	0		1130
1175	428771	65	2	1	170	86	29.76	1	180	100	80	90	120	60	61	1	0	0	0	1	0	0	0	0	0	0	0	2	1	1	0	0	1	1	1	0	1	0	1	0	1	1	3	0	0	0	1		75
1176	604388	72	2	1	145	40	19.02	1	110	70	40	88	118	64	70	1	0	0	0	1	0	0	0	0	0	0	0	2	1	1	0	0	1	1	1	0	1	0	1	0	0	0	2	0	0	0	0		1946
1177	541474	77	3	0	158	75	30.04	1	159	82	77	97	120	78	70	0	1	0	0	1	0	0	0	0	0	0	0	2	1	1	0	0	1	0	0	0	1	0	1	0	0	0	2	0	0	0	0		16278.96
1178	630936	63	2	1	160	82	32.03	2	172	110	62	94	112	72	72	1	0	1	1	3	0	0	1	0	0	0	1	7	4	2	0	0	1	1	0	0	1	0	1	0	0	1	3	0	0	0	0		7500
1179	630913	70	2	1	160	82	32.03	2	114	72	42	123	106	65	90	0	1	0	0	1	0	0	0	0	0	0	0	2	1	1	0	0	1	1	0	1	1	0	1	0	0	0	2	0	0	0	1	1	1867
1180	393435	72	2	1	170	70	24.22	2	142	88	54	97	134	67	104	0	0	0	0	0	0	0	0	0	0	0	0	0	0	0	0	0	1	1	0	1	0	1	1	0	0	1	3	0	0	0	0		2638
1181	364450	80	3	1	165	70	25.71	1	110	80	30	127	80	60	80	1	0	0	0	1	0	0	1	0	0	1	2	4	3	2	0	0	1	1	0	1	0	0	0	1	0	0	2	0	0	0	0		14409
1182	587281	69	2	0	145	40	19.02	1	148	73	75	128	128	65	90	0	0	0	1	1	0	0	1	1	1	1	4	6	5	2	1	1	1	1	0	1	0	0	0	1	0	1	3	0	0	1	1		8000
1183	630892	86	3	0	160	82	32.03	1	130	80	50	85	120	80	60	0	0	1	0	1	0	0	0	0	0	1	1	3	2	1	0	0	1	1	0	1	1	0	1	1	0	1	3	0	0	0	1		6606
1184	631607	55	1	1	160	82	32.03	2	110	70	40	65	130	70	72	0	1	0	0	1	0	0	0	0	0	0	0	2	1	1	1	1	1	1	1	0	0	0	0	0	0	0	2	0	0	0	0		843.9
1185	602098	87	3	1	145	40	19.02	2	104	60	44	65	112	68	65	1	0	0	0	1	0	0	0	0	0	0	0	2	1	1	0	0	1	1	0	0	0	0	0	0	0	0	2	0	0	0	0		11270.52
1186	543337	54	1	1	158	75	30.04	1	150	88	62	110	135	75	85	0	0	1	1	2	0	0	1	0	1	0	2	6	4	2	1	1	0	1	0	0	0	0	0	1	0	1	3	0	0	1	1		733.6
1187	538451	73	2	0	158	75	30.04	2	128	89	39	94	78	45	62	0	0	0	0	0	0	0	0	0	0	0	0	0	0	0	0	0	1	1	0	0	0	1	1	0	1	1	3	0	0	0	1		12317
1188	632717	56	1	0	160	82	32.03	2	140	70	70	78	120	80	78	0	1	1	1	3	0	0	0	0	0	0	0	6	3	2	0	0	1	0	0	0	0	0	1	0	0	1	3	0	0	0	0		4272
1189	632821	66	2	1	160	82	32.03	2	136	82	54	76	122	70	62	1	1	0	0	2	0	0	0	0	0	0	0	4	2	1	1	0	1	1	0	0	0	0	1	0	0	0	2	0	0	0	0	1	114.4
1190	632853	69	2	0	160	82	32.03	2	150	90	60	70	126	72	65	1	1	0	0	2	0	0	0	0	0	0	0	4	2	1	0	0	1	1	0	0	0	0	0	0	0	1	3	0	0	0	0	1
1191	633006	76	3	1	160	82	32.03	2	140	90	50	76	100	60	40	0	1	0	0	1	0	0	1	0	0	0	1	3	2	1	0	0	1	0	0	0	0	0	1	1	0	0	2	0	0	0	1	0
1192	631886	49	1	0	160	82	32.03	2	206	113	93	80	130	70	150	0	1	1	1	3	0	0	0	1	0	1	2	8	5	2	0	0	0	1	0	0	1	0	0	0	1	1	4	0	0	1	1		35000
1193	632749	84	3	0	159	49	19.38	2	140	76	64	76	142	78	70	0	1	1	0	2	0	0	1	0	0	0	1	5	3	2	0	0	1	1	0	0	0	0	0	0	0	1	3	0	0	0	0		17668
1194	633278	85	3	1	170	75	25.95	1	150	90	60	63	110	60	60	1	0	0	0	1	0	0	0	0	0	0	0	2	1	1	0	0	1	1	0	0	0	0	1	0	0	0	2	0	0	0	1	0	1320
1195	502137	74	3	1	168	70	24.8	1	105	70	35	69	102	76	70	1	1	1	0	3	0	0	0	0	0	1	1	7	4	2	1	0	1	1	0	1	0	0	1	0	0	1	4	0	0	1	1	0	330
1196	632755	57	1	1	180	90	27.78	1	80	50	30	49	120	80	75	0	1	1	0	2	0	0	0	0	0	0	0	4	2	1	1	0	1	1	0	0	1	0	1	0	0	0	2	0	0	0	1	0	1000
1197	633441	60	1	1	175	75	24.49	1	130	88	42	64	130	70	72	1	1	0	0	2	0	0	0	0	0	0	0	4	2	1	1	0	1	1	0	0	0	0	1	0	0	0	2	0	0	0	1		927.7
1198	601426	62	2	1	172	69	23.32	1	128	66	62	110	116	70	66	0	1	1	1	3	0	0	1	0	0	0	1	7	4	2	1	0	0	0	0	1	1	1	0	0	0	1	3	0	0	0	0		34307.4
1199	283514	80	3	0	150	45	20	1	209	143	66	123	130	80	65	0	1	1	0	2	0	0	0	0	0	0	0	4	2	1	0	0	1	1	0	0	0	0	1	0	0	0	2	0	0	0	1	0	9600
1200	438247	50	1	1	163	76	28.6	1	128	82	46	68	122	76	70	1	0	1	0	2	0	0	0	0	0	0	0	4	2	1	1	0	1	0	1	0	1	0	1	0	0	0	2	0	0	0	1		1796.31
1201	633854	81	3	1	160	82	32.03	1	145	90	55	122	135	80	120	0	1	1	1	3	0	0	1	0	0	1	2	8	5	2	0	0	1	1	0	1	0	0	0	1	1	1	4	0	0	0	1		35000
1202	633694	72	2	0	145	52	24.73	2	90	55	35	25	122	70	70	0	1	1	0	2	0	0	1	0	0	1	2	6	4	2	0	0	1	0	1	0	1	0	0	0	1	1	3	0	0	0	1	0	4800
1203	427498	78	3	1	170	70	24.22	1	120	75	45	82	120	70	90	0	0	0	0	0	0	0	0	0	0	1	1	1	1	1	1	0	1	1	0	0	0	1	1	0	0	0	2	0	0	0	1		4620
1204	633876	74	3	1	160	82	32.03	1	140	90	50	89	159	82	88	0	1	1	1	3	0	0	1	1	0	1	3	9	6	3	0	0	1	1	0	1	1	0	0	0	0	1	3	0	0	1	1		4473
1205	633782	52	1	0	158	82	32.85	2	120	90	30	108	120	70	90	0	1	1	1	3	0	0	1	1	0	0	2	8	5	2	0	0	0	0	0	0	0	0	0	0	0	1	4	0	0	0	1		1673.73
1206	633655	73	2	0	160	82	32.03	2	201	134	67	98	146	80	80	0	1	1	0	2	0	0	0	1	0	0	1	5	3	2	0	0	0	1	0	0	0	0	0	0	1	1	4	0	0	0	0		35000
1207	250418	70	2	0	168	69	24.45	2	147	74	73	76	130	70	74	0	0	0	0	0	0	0	0	0	0	0	0	0	0	0	1	0	1	1	0	0	1	1	1	0	0	0	2	0	0	0	1		1470
1208	333538	80	3	0	165	60	22.04	1	106	68	38	125	123	76	80	0	0	1	1	2	0	0	0	0	0	0	0	4	2	1	0	0	0	0	0	1	0	0	0	0	0	1	4	0	0	0	0		1607
1209	362413	71	2	1	160	60	23.44	1	160	70	90	68	140	80	78	0	1	0	1	2	0	0	0	1	0	0	1	5	3	2	1	0	0	1	0	0	1	0	0	0	1	1	3	0	0	0	0		10990
1210	577261	63	2	0	170	65	22.49	1	148	88	60	89	142	80	82	0	1	1	0	2	0	0	0	0	0	1	1	5	3	2	1	0	0	1	0	0	0	1	0	0	1	1	4	0	0	0	0		35000
1211	634802	71	2	0	155	65	27.06	1	120	80	40	70	130	80	72	1	1	0	0	2	0	0	0	0	0	0	0	4	2	1	0	0	1	1	0	0	0	0	1	0	0	0	2	0	0	0	1		879.06
1212	635176	67	2	1	160	82	32.03	1	195	98	97	110	126	66	69	0	1	1	0	2	0	0	0	1	0	0	1	5	3	2	0	0	0	1	1	0	1	0	0	0	0	1	4	0	0	0	1	0	810
1213	635436	54	1	0	160	82	32.03	2	147	90	57	52	85	60	52	0	1	0	0	1	0	0	1	0	0	0	1	3	2	1	1	0	1	0	0	0	0	0	1	0	0	0	2	0	0	0	1	0	930
1214	532628	69	2	1	165	64	23.51	2	120	80	40	66	110	70	68	0	1	1	0	2	0	0	0	0	0	0	0	4	2	1	1	0	1	1	0	0	1	0	1	0	0	0	2	0	0	0	0		285.2
1215	635415	62	2	0	160	54	21.09	1	120	80	40	90	125	70	70	1	0	0	0	1	0	0	0	0	0	0	0	2	1	1	1	0	1	0	1	0	0	0	1	0	0	0	2	0	0	0	1
1216	635877	63	2	1	160	82	32.03	1	108	71	37	72	115	70	75	1	0	0	0	1	0	0	0	0	0	0	0	2	1	1	0	0	1	0	0	0	0	0	1	0	0	0	2	0	0	0	1	0	106.4
1217	636031	71	2	1	160	82	32.03	2	90	60	30	115	100	80	60	1	0	1	0	2	0	0	1	0	0	0	1	5	3	2	0	0	1	1	0	1	0	1	1	0	0	0	2	0	0	0	1	0	9900
1218	631025	81	3	0	160	82	32.03	2	107	54	53	90	126	70	68	0	0	0	0	0	0	0	1	1	0	0	2	2	2	1	0	0	1	1	0	0	0	0	1	1	0	1	4	0	0	1	1		13200
1219	636108	44	1	1	160	82	32.03	2	102	59	43	78	104	69	78	0	1	1	1	3	0	0	1	0	0	0	1	7	4	2	1	0	1	0	0	0	1	0	1	0	0	1	4	0	0	0	1	0	1650
1220	482228	53	1	1	169	74	25.91	2	128	68	60	95	118	68	75	0	1	1	0	2	0	0	0	0	0	0	0	4	2	1	1	0	1	1	0	0	1	1	1	0	0	0	2	0	0	0	1		2304.9
1221	636576	79	3	0	160	82	32.03	1	125	70	55	75	110	64	60	1	1	0	0	2	0	0	0	0	0	0	0	4	2	1	0	0	1	1	0	0	0	0	1	0	0	0	2	0	0	0	1	0	2220
1222	636485	53	1	1	166	80	29.03	2	130	90	40	76	130	80	64	1	0	0	0	1	0	0	0	0	0	0	0	2	1	1	1	0	1	0	0	0	0	0	1	0	0	0	2	0	0	0	1	0	660
1223	636481	69	2	0	160	82	32.03	1	180	100	80	80	130	70	75	1	0	0	0	1	0	0	1	0	0	0	1	3	2	1	0	0	1	0	0	0	0	0	1	0	0	0	2	0	0	1	1	0	1320
1224	589777	79	3	0	155	60	24.97	2	110	80	30	125	123	65	75	0	1	1	1	3	1	0	0	1	0	0	2	8	5	2	0	0	0	1	0	1	1	0	0	0	1	1	3	0	0	0	1		7639
1225	636151	79	3	0	160	82	32.03	1	116	68	48	80				1	0	1	1	3	0	0	1	0	1	1	3	9	6	3	0	0	1	1	0	1	1	0	1	0	0	1	4	0	0	0	1	1	2700
1226	560514	65	2	0	160	60	23.44	2	210	125	85	65	132	80	70	0	1	1	1	3	1	0	1	1	0	1	4	10	6	3	0	0	1	1	0	0	0	0	0	0	1	1	4	0	0	1	1		6600
1227	378289	72	2	0	145	35	16.65	1	162	58	104	71	125	70	70	1	1	0	0	2	0	0	0	0	0	0	0	4	2	1	0	0	1	1	1	0	0	0	0	0	0	0	2	0	0	0	1		197.3
1228	284613	66	2	1	165	60	22.04	1	122	72	50	87	115	70	89	0	0	1	1	2	0	0	1	1	0	1	3	7	5	2	1	0	0	0	0	0	0	1	0	0	1	1	4	0	0	0	0		32087
1229	563391	77	3	0	169	77	26.96	1	184	78	106	52	140	75	62	1	0	1	0	2	0	0	0	1	0	0	1	5	3	2	1	0	1	1	1	0	0	0	0	0	1	0	2	0	0	0	0		4258.92
1230	388081	77	3	1	170	70	24.22	1	202	92	110	130	144	71	65	0	1	1	0	2	0	0	1	1	0	0	2	6	4	2	1	0	1	1	0	0	0	0	1	0	0	1	4	0	0	1	1		13800
1231	202389	93	3	1	170	58	20.07	1	120	78	42	66	125	70	74	0	1	1	1	3	0	0	1	1	0	0	2	8	5	2	0	0	1	1	0	0	0	0	1	0	0	1	3	0	0	0	1		1313
1232	637049	67	2	0	160	82	32.03	1	110	60	50	75	110	64	60	0	1	0	0	1	0	0	0	0	0	0	0	2	1	1	1	0	1	0	0	0	0	0	1	0	0	0	2	0	0	0	1		5703
1233	436197	63	2	1	162	61	23.24	2	122	78	44	68	138	82	66	0	1	1	0	2	0	0	0	0	0	0	0	4	2	1	1	0	1	1	1	0	0	0	1	0	0	0	2	0	0	0	0		123.6
1234	637877	81	3	1	160	64	25	1	135	70	65	69	115	75	72	1	0	0	0	1	0	0	1	0	0	0	1	3	2	1	1	0	1	1	0	0	0	0	1	0	0	0	2	0	0	0	1
1235	637182	80	3	0	165	65	23.88	1	120	55	65	96	140	70	70	1	0	1	0	2	0	0	1	0	0	0	1	5	3	2	1	0	1	0	0	0	1	0	1	0	0	1	4	0	0	0	1	0	14400
1236	271686	72	2	1	160	68	26.56	1	145	87	58	73	120	68	68	1	0	0	0	1	0	0	0	0	0	0	0	2	1	1	1	1	1	1	0	1	1	0	0	0	0	1	3	0	0	0	1		480
1237	349613	80	3	0	160	60	23.44	1	135	78	57	98	115	55	70	1	0	0	0	1	0	0	0	0	0	0	0	2	1	1	0	0	1	1	1	0	1	0	1	0	0	0	2	0	0	0	1	1	10200
1238	608194	46	1	1	170	70	24.22	1	108	72	36	64	102	70	64	1	0	0	0	1	0	0	0	0	0	0	0	2	1	1	1	0	1	0	0	0	1	0	1	0	0	0	2	0	0	0	0		150
1239	623514	51	1	0	168	59	20.9	1	72	60	12	80	110	72	76	0	0	0	0	0	0	0	1	0	0	0	1	1	1	1	1	0	1	1	0	0	1	0	1	0	0	0	2	0	0	0	1		4500
1240	637852	69	2	0	158	62	24.84	1	150	70	80	78	110	60	70	0	1	1	1	3	1	0	1	1	0	1	4	10	6	3	0	0	1	1	0	0	1	1	1	1	1	1	4	0	0	0	1		7872
1241	263274	63	2	0	154	68	28.67	1	135	90	45	70	122	70	67	1	1	0	0	2	0	0	0	0	0	0	0	4	2	1	0	0	1	1	0	0	1	0	1	0	0	0	2	0	0	0	1	1	5120
1242	338065	79	3	1	167	56	20.08	1	130	80	50	88	132	73	88	0	0	0	0	0	0	0	0	0	0	0	0	0	0	0	1	0	0	1	0	0	1	0	0	0	0	1	4	0	0	0	0		4153
1243	315032	82	3	0	158	48	19.23	1	178	72	106	85	150	72	75	0	0	0	0	0	0	0	0	0	0	1	1	1	1	1	1	0	1	1	0	0	0	0	1	0	0	0	2	0	0	0	0		1445
1244	638012	43	1	1	172	59	19.94	1	109	70	39	105	120	75	80	0	0	0	0	0	0	0	0	0	0	1	1	1	1	1	0	0	0	0	0	1	0	1	0	1	0	0	2	0	0	0	1		325.5
1245	638209	62	2	1	162	59	22.48	1	128	70	58	90	124	80	84	0	0	0	0	0	0	0	0	0	0	0	0	0	0	0	0	0	0	0	0	0	0	0	0	0	0	0	2	0	0	0	0		3000
1246	422761	82	3	1	165	66	24.24	1	120	70	50	72	134	74	72	0	0	0	0	0	0	0	0	0	0	0	0	0	0	0	0	0	1	1	0	0	0	0	0	0	0	0	2	0	0	0	0
1247	539263	87	3	1	145	58	27.59	1	100	60	40	120	130	70	65	1	1	0	0	2	0	0	0	0	0	0	0	4	2	1	0	0	1	1	0	1	1	0	1	0	0	0	2	0	0	0	1	0	4380
1248	347469	68	2	0	150	50	22.22	1	138	90	48	85	106	65	72	0	1	1	1	3	0	0	1	0	0	0	1	7	4	2	0	0	1	0	0	0	1	1	1	0	0	0	2	0	0	0	1	0	300
1249	639020	58	1	1	158	48	19.23	1	120	80	40	66	101	65	60	1	0	0	0	1	0	0	0	0	0	0	0	2	1	1	1	0	1	0	0	0	0	0	1	0	0	0	2	0	0	0	1	0	532.3
1250	639011	85	3	1	160	82	32.03	1	110	80	30	97	130	80	104	0	1	1	1	3	0	0	1	0	0	1	2	8	5	2	0	0	1	1	0	1	1	0	1	0	0	1	4	0	0	0	1	1	10200
1251	491538	82	3	0	160	45	17.58	2	132	74	58	76	120	70	64	0	1	1	1	3	0	0	1	0	0	0	1	7	4	2	1	0	1	1	0	0	0	0	1	0	0	0	2	0	0	0	1		1320
1252	291472	64	2	1	160	73	28.52	1	120	65	55	66	135	60	70	0	1	1	0	2	0	0	0	0	0	0	0	4	2	1	0	0	0	1	0	0	0	0	0	0	0	0	2	0	0	0	0		137.8
1253	639000	81	3	1	160	82	32.03	1	100	70	30	75	100	70	75	0	0	0	0	0	0	0	0	0	0	0	0	0	0	0	0	0	0	0	0	0	0	0	0	0	0	0	2	0	0	0	0		1011
1254	499557	68	2	0	158	53	21.23	2	160	102	58	90	128	64	70	1	0	0	0	1	0	0	0	0	0	0	0	2	1	1	0	0	1	1	1	0	1	0	1	0	0	0	2	0	0	0	0		1738
1255	380646	70	2	0	172	85	28.73	1	165	103	62	61	125	75	73	0	1	1	1	3	0	0	1	1	0	0	2	8	5	2	1	0	1	1	1	0	0	0	0	1	0	1	3	0	0	0	0		3866
1256	639340	79	3	0	145	56	26.63	1	125	80	45	78	110	70	72	1	0	0	0	1	0	0	0	0	0	0	0	2	1	1	0	0	1	1	1	0	0	0	1	0	0	0	2	0	0	0	1		3600
1257	639878	68	2	0	165	57	20.94	1	155	90	65	72	110	75	71	1	0	0	0	1	0	0	1	1	0	0	2	4	3	2	1	0	1	0	0	0	0	0	1	0	0	0	2	0	0	0	1	1	3677
1258	266913	85	3	0	158	35	14.02	1	150	66	84	73	126	72	78	0	1	1	1	3	0	0	0	0	0	0	0	6	3	2	0	0	0	0	0	0	0	0	0	0	0	0	2	0	0	0	0		1900
1259	588615	72	2	1	162	59	22.48	1	100	60	40	82	120	70	68	0	1	1	1	3	0	0	1	1	0	0	2	8	5	2	1	0	0	0	0	1	0	0	0	1	0	1	4	0	0	0	1		14208
1260	432574	67	2	1	164	54	20.08	1	140	88	52	100	120	77	89	0	0	1	1	2	0	0	1	0	0	1	2	6	4	2	1	0	1	1	0	1	0	0	0	0	0	1	4	0	0	0	0		5506
1261	404514	82	3	0	154	54	22.77	1	166	67	99	63	130	70	58	0	1	1	0	2	0	0	1	1	0	1	3	7	5	2	0	0	1	1	0	0	0	0	0	0	1	1	3	0	0	0	1		2717
1262	800404	54	1	0	168	58	20.55	1	148	78	70	104	120	60	69	1	0	0	0	1	0	0	1	0	0	0	1	3	2	1	1	1	1	1	0	0	1	0	1	0	0	0	2	0	0	0	1	0	1794
1263	514562	57	1	1	170	85	29.41	1	130	75	55	72	125	70	64	0	1	1	0	2	0	0	0	1	0	0	1	5	3	2	0	0	0	1	1	1	1	0	0	0	0	0	2	0	0	0	0		300
1264	800538	56	1	0	160	82	32.03	1	160	100	60	90	130	80	70	1	0	0	0	1	0	0	0	0	0	0	0	2	1	1	0	0	1	1	0	1	0	0	1	0	0	0	2	0	0	0	1	0
1265	801056	65	2	0	160	82	32.03	2	130	80	50	95	102	71	68	1	0	0	0	1	0	0	0	0	0	0	0	2	1	1	0	0	1	0	0	0	0	0	1	0	0	0	2	0	0	0	1	0	1170
1266	800956	62	2	1	156	46	18.9	2	97	68	29	102	102	73	110	0	0	0	0	0	0	0	0	0	0	0	0	0	0	0	0	0	0	0	0	1	0	0	0	0	0	0	2	0	0	0	0		741.6
1267	801688	67	2	0	160	82	32.03	1	150	84	66	75	132	85	87	0	1	0	0	1	0	0	0	0	0	0	0	2	1	1	0	0	1	1	1	0	1	1	0	0	1	0	2	0	0	0	1
1268	246882	85	3	1	175	65	21.22	2	173	96	77	85	104	51	128	0	0	0	0	0	0	0	0	0	0	1	1	1	1	1	1	0	0	0	0	1	0	1	0	0	1	1	4	0	0	1	1		900.9
1269	801740	48	1	0	159	59	23.34	1	176	119	57	103	148	94	72	0	1	1	0	2	0	0	0	1	0	0	1	5	3	2	0	0	1	0	0	0	1	0	0	0	1	1	3	0	0	0	1		35000
1270	344250	70	2	1	169	63	22.06	1	150	60	90	80	140	70	72	0	1	1	1	3	1	0	1	0	0	0	2	8	5	2	1	0	1	1	0	0	0	0	1	0	1	1	3	0	0	0	0		30000
1271	214598	85	3	1	170	56	19.38	1	120	60	60	60	124	60	62	1	0	0	0	1	0	0	0	0	0	0	0	2	1	1	0	0	1	1	0	0	0	0	1	0	1	0	2	0	0	0	0		1284
1272	602095	72	2	1	180	76	23.46	1	134	88	46	90	126	69	94	0	0	0	0	0	0	0	0	0	0	0	0	0	0	0	1	0	0	0	0	1	0	0	0	0	0	0	2	0	0	0	0		1002
1273	306459	60	1	1	168	77	27.28	1	170	95	75	89	138	80	72	0	0	0	0	0	0	0	0	0	0	0	0	0	0	0	1	1	1	1	1	0	1	0	1	0	0	0	2	0	0	0	0
1274	802437	62	2	0	156	54	22.19	1	125	70	55	105	127	81	102	0	0	0	0	0	0	0	0	0	0	0	0	0	0	0	0	0	0	0	0	1	0	1	0	0	0	0	2	0	0	0	1		4310
1275	531326	55	1	1	168	85	30.12	1	130	80	50	80	138	82	78	0	0	0	0	0	0	0	0	0	0	0	0	0	0	0	1	0	1	1	0	0	0	1	1	0	0	0	2	0	0	0	0		50.2
1276	803120	85	3	1	159	45	17.8	2	135	80	55	88	121	78	69	1	0	0	0	1	0	0	0	0	0	0	0	2	1	1	0	0	1	0	0	0	0	0	1	0	1	0	2	0	0	0	1	0	16800
1277	802769	73	2	0	144	53	25.56	1	150	100	50	87	128	82	74	0	1	1	0	2	0	0	0	0	0	1	1	5	3	2	0	0	1	1	0	0	0	0	0	0	0	0	2	0	0	0	0		3900
1278	585055	83	3	1	170	70	24.22	1	122	67	55	90	110	78	70	1	0	1	1	3	1	0	1	1	0	1	4	10	6	3	0	0	1	0	0	0	0	0	1	0	0	1	3	0	0	0	1		6094
1279	802836	59	1	1	160	74	28.91	1	124	65	59	78	124	65	86	0	1	1	1	3	0	0	0	1	0	1	2	8	5	2	1	0	1	1	0	0	1	0	0	1	0	0	2	0	0	0	0		2021
1280	604566	71	2	1	175	75	24.49	1	108	78	30	80	118	72	71	0	0	0	0	0	0	0	0	0	0	0	0	0	0	0	0	0	1	1	0	0	0	0	0	0	0	0	2	0	0	0	0		636.3
1281	801376	65	2	1	150	64	28.44	1	145	81	64	72	120	80	40	0	1	1	0	2	0	0	0	1	0	0	1	5	3	2	0	0	1	1	0	1	0	1	0	0	0	1	3	0	0	1	1		894.9
1282	803398	65	2	0	150	60	26.67	1	140	80	60	68	140	80	74	0	0	0	0	0	0	0	0	0	0	0	0	0	0	0	0	0	1	1	0	0	0	0	0	0	0	0	2	0	0	0	0		801.3
1283	803347	89	3	0	175	70	22.86	1	130	70	60	79	126	60	76	0	0	1	1	2	0	0	1	1	0	0	2	6	4	2	0	0	0	1	0	0	1	0	0	0	1	0	2	0	0	0	1		34033
1284	803696	85	3	0	167	45	16.14	1	115	73	42	82	132	66	80	0	0	1	1	2	0	0	1	1	0	0	2	6	4	2	1	0	1	0	0	1	0	0	0	1	0	1	4	0	0	0	0		4995
1285	545126	73	2	1	168	56	19.84	1	157	104	53	83	110	80	78	0	0	1	1	2	0	0	1	1	0	1	3	7	5	2	1	0	1	0	0	0	0	0	0	1	0	0	2	0	0	1	1		2723
1286	313620	85	3	1	168	69	24.45	1	140	125	15	79	73	102	60	1	0	0	0	1	0	0	0	1	0	0	1	3	2	1	0	0	1	1	1	1	0	0	1	0	0	0	2	0	0	0	1	0	1080
1287	612808	64	2	1	145	40	19.02	1	190	120	70	120	138	78	84	0	1	1	1	3	0	0	1	1	1	1	4	10	6	3	1	0	0	1	0	0	1	0	0	0	1	0	2	0	0	0	1		35000
1288	804357	81	3	0	160	82	32.03	1	99	49	50	55	108	58	68	1	0	0	0	1	0	0	0	0	0	1	1	3	2	1	0	0	1	0	0	0	0	0	1	0	0	0	2	0	0	0	1		14400
1289	624569	56	1	0	158	60	24.03	2	150	100	50	109	140	80	72	0	0	1	0	1	0	0	1	1	0	0	2	4	3	2	0	0	0	0	0	0	0	0	0	0	0	1	4	0	0	0	1		2184
1290	804476	59	1	1	160	82	32.03	1	153	96	57	115	120	80	40	0	0	0	0	0	0	0	0	0	0	1	1	1	1	1	1	1	0	1	1	0	1	1	0	0	0	0	2	0	0	1	1		1275
1291	406291	83	3	0	153	53	22.64	2	119	59	60	78	115	72	79	1	1	0	0	2	0	0	0	0	0	0	0	4	2	1	0	0	1	0	0	0	1	1	0	0	0	1	3	0	0	0	1	0
1292	589642	56	1	1	163	72	27.1	1	130	60	70	60	130	75	60	0	1	0	0	1	0	0	0	0	0	0	0	2	1	1	0	0	1	1	0	0	1	1	1	0	1	1	3	0	0	0	1	1	35000
1293	804274	75	3	0	154	55	23.19	1	144	75	69	151	115	50	80	0	1	1	1	3	1	0	1	1	0	0	3	9	6	3	0	0	1	0	0	1	0	0	0	0	0	1	3	0	0	0	1		12492
1294	804716	58	1	0	142	42	20.83	1	162	92	70	82	132	80	78	0	1	1	0	2	1	0	1	0	0	1	3	7	5	2	0	0	1	0	0	0	0	0	0	0	0	0	2	0	0	0	0		2160
1295	804704	64	2	1	160	61	23.83	1	110	60	50	74	124	62	68	0	1	0	0	1	0	0	0	0	0	0	0	2	1	1	1	0	1	0	1	0	0	0	0	0	0	0	2	0	0	0	0		540
1296	391428	83	3	1	165	60	22.04	1	132	78	54	92	115	65	92	0	0	0	0	0	0	0	1	1	0	1	3	3	3	2	0	0	1	1	0	1	0	0	0	0	0	1	3	0	0	0	1		5354
1297	804927	77	3	0	160	82	32.03	1	125	70	55	100	120	80	78	0	0	1	1	2	1	0	1	1	1	1	5	9	6	3	0	0	1	1	0	1	1	0	0	0	0	1	4	0	0	0	1	0	5100
1298	605842	62	2	0	155	66	27.47	2	138	82	56	70	140	70	63	0	1	1	0	2	1	0	0	1	0	1	3	7	5	2	0	0	1	1	0	0	1	0	0	0	1	1	4	0	0	0	1		5602
1299	805232	52	1	1	160	82	32.03	1	115	70	45	72	112	66	65	1	0	1	1	3	0	0	1	0	0	1	2	8	5	2	1	0	1	1	0	0	0	0	1	1	0	1	3	0	0	0	1	0	3086
1300	805236	76	3	0	160	82	32.03	2	137	69	68	65	130	70	72	0	0	0	1	1	0	0	1	0	0	0	1	3	2	1	0	0	1	1	0	0	1	1	1	0	0	0	2	0	0	0	0		1222
1301	594977	56	1	0	145	40	19.02	2	160	120	40	130	120	80	60	0	1	1	1	3	1	0	1	0	0	1	3	9	6	3	0	0	0	0	0	0	0	0	0	0	0	1	4	0	0	0	1	0	371.2
1302	805517	53	1	1	160	82	32.03	1	146	90	56	90	96	60	73	1	0	1	0	2	1	0	1	0	0	0	2	6	4	2	0	0	1	0	0	0	1	0	1	0	0	0	2	0	0	0	1	0	2057
1303	805705	57	1	1	170	74	25.61	2	100	70	30	58	125	70	65	1	0	0	0	1	0	0	0	0	0	0	0	2	1	1	0	0	1	1	1	0	1	0	1	0	0	0	2	0	0	0	0		26.8
1304	805924	68	2	1	160	82	32.03	1	100	80	20	82	120	65	62	1	0	0	0	1	0	0	1	0	0	0	1	3	2	1	0	0	1	1	0	0	0	0	1	0	0	1	4	0	0	0	1	1	9730
1305	571787	70	2	0	160	60	23.44	2	178	93	85	73	126	67	60	0	0	0	0	0	0	0	0	0	0	1	1	1	1	1	1	1	0	1	0	0	0	0	0	1	0	0	2	0	0	0	1		300
1306	505933	69	2	1	158	75	30.04	1	115	70	45	80	120	75	90	1	1	1	0	3	0	0	1	0	0	1	2	8	5	2	1	0	1	1	0	0	1	0	1	0	0	0	2	0	0	0	1	0	2956
1307	317992	67	2	1	165	57	20.94	2	140	90	50	76	150	90	66	1	0	0	0	1	0	0	1	0	0	0	1	3	2	1	0	0	1	1	0	0	1	0	1	0	0	0	2	0	0	0	1		3555
1308	579436	72	2	1	160	57	22.27	1	120	60	60	76	100	58	66	0	1	1	0	2	0	0	0	1	1	0	2	6	4	2	1	1	1	0	0	1	1	0	0	0	1	0	2	0	0	0	1		10245
1309	524771	67	2	0	158	75	30.04	1	135	78	57	78	130	80	78	1	0	0	0	1	0	0	0	0	0	0	0	2	1	1	0	0	1	0	1	0	1	0	0	0	0	1	3	0	0	0	1		232.5
1310	805910	71	2	0	160	82	32.03	2	142	76	66	80	151	81	60	0	1	1	0	2	0	0	0	1	0	0	1	5	3	2	0	0	1	1	0	0	1	0	0	0	1	1	3	0	0	0	0		35000
1311	515881	73	2	1	170	60	20.76	2	140	82	58	86	136	70	76	0	0	1	1	2	0	0	1	0	0	1	2	6	4	2	1	0	1	1	0	0	0	1	0	1	0	0	2	0	0	0	0		3670
1312	393388	52	1	0	152	52	22.51	1	82	61	21	86	95	60	80	0	1	1	0	2	1	0	1	0	0	0	2	6	4	2	0	0	0	0	0	0	0	1	0	0	1	1	4	0	0	0	1	1	32383
1313	805859	65	2	0	160	82	32.03	1	104	68	36	69	110	80	64	1	0	0	0	1	0	0	0	0	0	0	0	2	1	1	0	0	1	0	0	0	1	0	1	0	0	0	2	0	0	0	1	0	300
1314	806246	75	3	0	160	82	32.03	2	138	80	58	76	120	80	80	0	0	0	0	0	0	0	0	0	0	0	0	0	0	0	0	0	1	1	0	0	1	1	0	0	0	0	2	0	0	0	0		248.6
1315	305019	84	3	1	168	69	24.45	2	120	60	60	79	122	70	63	1	0	0	0	1	0	0	1	1	0	0	2	4	3	2	0	0	1	1	0	0	1	0	1	0	1	1	3	0	0	0	1		595.3
1316	636705	76	3	1	160	82	32.03	1	132	60	72	60	120	80	60	0	0	0	0	0	0	0	0	0	0	1	1	1	1	1	0	0	1	0	0	0	0	1	0	1	0	0	2	0	0	0	1		5211
1317	424439	85	3	1	155	58	24.14	2	145	80	65	84	130	80	75	0	1	1	0	2	0	0	1	0	0	0	1	5	3	2	0	0	1	0	0	0	0	0	1	0	0	1	4	0	0	0	0		5580
1318	245806	81	3	1	177	70	22.34	1	185	95	90	96	122	70	68	0	1	1	1	3	0	0	1	0	0	1	2	8	5	2	0	0	1	1	0	0	1	1	1	0	0	1	3	0	0	0	1	1	16698
1319	807057	77	3	1	165	45	16.53	1	108	54	54	64	120	64	66	0	1	1	1	3	1	0	1	0	0	0	2	8	5	2	1	0	1	0	0	0	0	0	0	0	1	1	4	0	0	0	0		809.2
1320	807394	76	3	0	162	70	26.67	1	143	57	86	126	128	65	110	0	0	0	1	1	0	0	1	0	0	0	1	3	2	1	0	0	1	0	0	1	0	0	0	1	0	0	2	0	0	0	1		6254
1321	807872	77	3	0	160	82	32.03	1	136	70	66	78	110	64	62	1	0	0	0	1	1	0	1	0	0	1	3	5	4	2	0	0	1	0	1	0	0	0	1	0	0	0	2	0	0	0	1	0	1110
1322	326129	37	1	1	175	65	21.22	2	180	120	60	89	138	88	80	0	0	0	0	0	0	0	0	0	0	0	0	0	0	0	0	0	0	1	0	0	0	0	0	0	1	0	2	0	0	0	0		35000
1323	808284	88	3	0	162	56	21.34	1	110	60	50	66	125	65	62	0	1	0	0	1	0	0	0	0	0	0	0	2	1	1	1	0	1	1	0	0	0	0	0	0	1	1	4	0	0	0	1		1800
1324	222870	77	3	0	152	52	22.51	1	148	62	86	75	120	62	66	0	1	0	0	1	0	0	1	0	0	1	2	4	3	2	0	0	1	1	0	1	1	0	1	0	0	0	2	0	0	0	1	0
1325	222870	77	3	0	156	63	25.89	1	148	62	86	75	120	62	66	0	1	0	0	1	0	0	1	0	0	1	2	4	3	2	0	0	1	1	0	1	1	0	1	0	0	1	3	0	0	0	1
1326	808558	77	3	1	160	82	32.03	1	160	100	60	80	120	70	77	1	0	0	0	1	1	0	0	0	0	0	1	3	2	1	0	0	1	0	0	0	1	1	1	0	0	0	2	0	0	0	1	0	2040
1327	584785	62	2	1	173	67	22.39	2	70	40	30	46	107	68	76	0	1	1	0	2	0	0	0	0	0	0	0	4	2	1	0	0	1	0	0	0	1	1	1	0	0	1	3	0	0	0	0		3600
1328	808791	84	3	0	160	82	32.03	1	162	94	68	79	120	70	72	0	0	0	0	0	0	0	1	0	0	1	2	2	2	1	0	0	1	1	0	0	1	0	1	0	0	0	2	0	0	1	1	0	12600
1329	808868	62	2	1	160	82	32.03	2	120	80	40	89	128	70	68	1	1	0	0	2	1	0	0	0	0	1	2	6	4	2	0	0	1	1	1	0	1	0	1	0	0	0	2	0	0	0	1	1	3192
1330	287125	62	2	1	156	52	21.37	2	110	70	40	86	115	70	68	0	1	1	0	2	0	0	1	0	1	0	2	6	4	2	0	0	1	0	0	1	1	0	1	0	0	0	2	0	0	0	1		3667
1331	809265	27	1	0	169	79	27.66	1	130	40	90	119	120	80	60	1	1	1	0	3	0	0	0	1	0	0	1	7	4	2	0	0	0	0	1	0	0	0	0	0	1	1	3	0	0	0	1		22843
1332	338030	55	1	1	168	69	24.45	1	150	110	40	88	130	78	64	1	0	0	0	1	0	0	0	0	0	0	0	2	1	1	0	0	1	1	1	0	0	0	1	0	0	0	2	0	0	0	1	0	330
1333	808919	74	3	0	148	41	18.72	1	140	84	56	96	120	80	97	0	0	0	1	1	0	0	0	0	0	0	0	2	1	1	0	0	1	1	0	0	0	0	0	0	0	0	2	0	0	0	0		3955
1334	522767	82	3	0	154	49	20.66	1	136	86	50	95	120	85	60	0	0	0	0	0	0	0	0	1	0	0	1	1	1	1	0	0	0	0	0	0	0	0	0	0	0	0	2	0	0	0	0		1857
1335	544450	88	3	0	158	75	30.04	1	130	70	60	70	125	70	70	0	0	0	0	0	0	0	1	1	0	0	2	2	2	1	0	0	1	0	0	0	0	0	0	0	0	1	4	0	0	0	0		2783
1336	809489	69	2	1	166	61	22.14	2	148	78	70	83	110	76	52	1	0	0	0	1	0	0	1	0	0	0	1	3	2	1	1	0	1	1	0	0	1	0	1	0	0	0	2	0	0	0	1	0	300
1337	809242	69	2	1	160	50	19.53	1	146	99	47	98	130	78	89	1	1	1	0	3	1	0	0	0	0	1	2	8	5	2	0	0	1	1	0	1	1	0	0	0	0	1	3	0	0	0	0		13476
1338	323679	69	2	1	166	60	21.77	1	124	76	48	82	123	76	82	0	0	0	0	0	0	0	0	0	0	1	1	1	1	1	0	0	1	0	0	0	0	0	0	0	0	0	2	0	0	0	0		174.3
1339	339779	78	3	1	168	69	24.45	1	182	161	21	104	155	75	70	1	1	1	1	4	0	0	0	0	0	1	1	9	5	2	0	0	1	1	0	0	0	0	1	0	1	1	4	0	0	0	0
1340	564633	53	1	0	155	67	27.89	1	133	85	48	92	100	60	68	1	0	0	0	1	0	0	1	0	0	1	2	4	3	2	0	0	1	0	0	0	0	0	1	0	0	0	2	0	0	0	1	0	660
1341	809777	72	2	1	170	78	26.99	1	100	50	50	100	120	70	73	0	0	0	0	0	0	0	0	0	0	1	1	1	1	1	0	0	1	0	0	0	0	0	0	0	1	1	3	0	0	0	1		383.8
1342	379413	60	1	1	170	70	24.22	1	138	90	48	95	108	72	65	0	1	0	0	1	0	0	1	0	0	0	1	3	2	1	1	0	1	1	0	0	0	0	1	1	0	1	3	0	0	0	1	0	1329
1343	810263	71	2	1	160	82	32.03	1	148	120	28	120	120	80	64	0	1	1	1	3	1	0	1	0	0	1	3	9	6	3	0	0	1	0	1	0	0	0	0	0	0	1	4	0	0	0	1	1	2075
1344	810440	24	1	0	160	82	32.03	2	96	60	36	82	105	65	78	1	1	1	0	3	1	0	0	0	0	0	1	7	4	2	0	0	0	0	0	0	0	0	0	0	0	1	3	0	0	0	1	1	1748
1345	810442	73	2	1	160	82	32.03	2	133	83	50	46	100	60	75	1	0	0	0	1	1	0	0	0	0	1	2	4	3	2	0	0	1	0	0	0	0	0	1	1	0	1	3	0	0	0	1	0	330
1346	555862	69	2	1	173	74	24.73	2	122	70	52	80	120	80	60	0	0	0	0	0	0	0	0	0	0	0	0	0	0	0	0	0	0	0	0	1	0	0	0	1	0	0	2	0	0	0	0		372.2
1347	810655	25	1	1	160	82	32.03	1	125	78	47	160	100	62	118	0	1	0	0	1	0	0	0	0	0	0	0	2	1	1	0	0	0	0	0	1	0	0	0	0	0	1	3	0	0	0	1	1	2069
1348	308547	50	1	1	180	85	26.23	2	160	80	80	116	160	80	87	0	1	1	0	2	0	0	0	1	0	0	1	5	3	2	0	0	0	1	1	0	1	0	0	0	1	1	3	0	0	0	1		19584
1349	428835	78	3	0	152	60	25.97	1	100	46	54	74	120	80	60	0	1	1	1	3	0	0	0	1	0	1	2	8	5	2	0	0	1	1	0	0	0	0	0	1	0	0	2	0	0	0	1		2268
1350	521473	67	2	1	155	55	22.89	1	120	80	40	90	120	72	72	0	0	0	0	0	0	0	0	0	0	1	1	1	1	1	0	0	1	1	0	0	1	0	0	0	0	0	2	0	0	0	0		1957
1351	810569	65	2	0	155	52	21.64	1	172	80	92	69	130	70	76	0	1	0	1	2	0	0	0	0	0	0	0	4	2	1	0	0	0	1	1	0	0	0	0	0	0	1	3	0	0	0	0		4497
1352	460282	78	3	1	161	53	20.45	1	132	98	34	88	120	80	60	0	0	0	0	0	0	0	1	0	0	0	1	1	1	1	0	0	0	1	0	0	0	0	0	1	0	0	2	0	0	0	0		1137
1353	484917	74	3	1	158	60	24.03	1	153	82	71	105	140	78	87	0	0	0	1	1	0	0	1	0	0	1	2	4	3	2	0	0	1	1	0	0	1	0	0	0	0	1	3	0	0	0	1		35000
1354	811309	57	1	1	160	82	32.03	1	162	90	72	60	114	74	62	1	0	0	0	1	0	0	0	0	0	0	0	2	1	1	1	0	1	0	0	0	0	0	1	0	0	1	3	0	0	0	1	0	300
1355	810495	67	2	0	160	82	32.03	2	98	70	28	62	115	65	67	0	1	0	0	1	0	0	1	0	0	1	2	4	3	2	0	0	1	0	0	0	0	0	1	0	0	0	2	0	0	0	1	0	540
1356	342977	83	3	1	157	60	24.34	2	160	100	60	70	130	68	67	0	1	1	0	2	0	0	0	0	0	0	0	4	2	1	0	0	1	1	0	0	0	0	0	0	0	0	2	0	0	0	0		710
1357	530676	66	2	1	166	59	21.41	1	90	60	30	40	118	62	45	0	1	0	0	1	0	0	0	0	0	0	0	2	1	1	0	0	1	0	0	0	0	0	1	1	0	0	2	0	0	0	0		1453.43
1358	634550	58	1	0	152	48	20.78	1	120	80	40	68	150	80	72	0	1	1	0	2	0	0	0	0	0	1	1	5	3	2	0	0	1	1	1	0	1	0	0	0	0	1	3	0	0	0	0		5700
1359	281311	77	3	0	153	41	17.51	1	110	70	40	84	104	86	60	0	0	0	0	0	0	0	1	0	0	0	1	1	1	1	0	0	0	0	0	1	0	0	0	1	0	1	4	0	0	0	1	1	5000
1360	508524	78	3	0	147	50	23.14	1	103	62	41	76	130	60	66	1	0	0	0	1	0	0	0	0	0	0	0	2	1	1	0	0	1	1	1	0	0	0	1	0	0	0	2	0	0	0	1		12148.14
1361	812624	75	3	1	160	82	32.03	1	189	112	77	65	110	70	67	1	0	0	0	1	1	0	0	1	0	0	2	4	3	2	0	0	1	1	0	0	0	0	1	1	0	0	2	0	0	0	1	0	300
1362	812547	55	1	1	160	82	32.03	2	160	110	50	92	136	90	66	1	0	0	1	2	0	0	0	0	0	0	0	4	2	1	1	1	1	1	1	0	0	0	0	0	0	0	2	0	0	0	1	0	300
1363	433273	98	3	1	159	70	27.69	2	140	80	60	89	105	65	72	1	0	1	0	2	0	0	0	0	0	0	0	4	2	1	0	0	1	0	0	0	0	0	1	1	0	1	3	0	0	0	0		25800
1364	812734	79	3	1	160	82	32.03	1	150	90	60	71	100	65	69	1	0	0	0	1	0	0	1	0	0	1	2	4	3	2	1	0	1	0	0	0	0	0	0	1	0	0	2	0	0	0	1	0	600
1365	812702	67	2	1	160	82	32.03	2	140	100	40	68	118	75	58	1	0	0	0	1	0	0	1	1	0	0	2	4	3	2	0	0	1	1	0	0	0	0	1	0	0	1	3	0	0	0	1	0	878.5
1366	813143	37	1	1	170	63	21.8	2	121	80	41	58	100	65	62	1	0	0	0	1	0	0	0	0	0	0	0	2	1	1	1	0	1	0	0	0	0	0	0	0	0	1	3	0	0	0	1	0	150
1367	812966	49	1	0	160	82	32.03	1	110	80	30	95	105	62	74	1	0	0	0	1	0	0	0	0	0	1	1	3	2	1	0	0	1	0	0	0	0	0	0	0	0	0	2	0	0	0	1	0	150
1368	808524	78	3	0	147	50	23.14	2	103	62	41	76	130	60	66	1	0	1	0	2	0	0	0	0	0	0	0	4	2	1	0	0	1	1	1	0	0	1	0	0	0	1	3	0	0	0	0		12148.14
1369	813360	55	1	1	160	82	32.03	1	162	90	72	83	140	90	65	1	0	0	0	1	0	0	0	0	0	0	0	2	1	1	1	1	1	1	1	0	0	0	1	0	0	0	2	0	0	0	0		1767
1370	813222	72	2	1	160	82	32.03	2	125	80	45	75	106	66	65	1	0	0	0	1	0	0	1	0	0	0	1	3	2	1	1	0	1	1	0	0	0	0	0	1	0	1	4	0	0	0	1	1	3252
1371	493640	68	2	1	165	60	22.04	2	118	70	48	75	100	70	68	1	0	0	0	1	0	0	1	0	0	0	1	3	2	1	0	0	1	1	1	0	0	0	1	0	0	1	4	0	0	0	1	0	300
1372	813555	71	2	1	160	82	32.03	1	150	100	50	61	130	70	60	0	1	1	0	2	0	0	0	0	0	0	0	4	2	1	1	0	1	1	0	0	0	0	1	0	1	1	3	0	0	0	1	0	1620
1373	813594	78	3	0	152	48	20.78	2	108	66	42	80	110	50	66	1	0	0	1	2	0	0	1	0	0	0	1	5	3	2	0	0	1	1	1	0	1	0	1	0	0	1	3	0	0	0	0		1744
1374	813956	89	3	1	160	82	32.03	1	100	80	20	70	122	60	67	1	0	0	0	1	0	0	0	0	0	0	0	2	1	1	1	0	1	1	0	1	0	0	1	1	1	1	4	0	0	0	1	0	3000
1375	601656	84	3	1	145	40	19.02	2	160	92	68	80	130	70	70	0	0	0	0	0	0	0	0	0	0	0	0	0	0	0	0	0	0	1	0	0	0	1	0	0	0	1	3	0	0	0	1		1967
1376	369989	67	2	1	162	65	24.77	1	150	100	50	75	132	82	77	1	0	1	0	2	0	0	0	1	0	0	1	5	3	2	0	0	1	1	0	0	0	1	1	0	1	1	3	0	0	0	0		633.8
1377	231880	75	3	0	170	70	24.22	1	128	78	50	62	126	80	67	1	0	0	0	1	1	0	1	1	0	0	3	5	4	2	1	0	1	0	0	0	1	0	1	0	0	0	2	0	0	0	1		5286.39
1378	814571	85	3	0	160	82	32.03	1	90	60	30	68	86	52	56	1	0	0	0	1	0	0	0	0	0	0	0	2	1	1	0	0	1	1	0	0	0	0	1	0	0	1	4	0	0	0	1	1	15161
1379	604218	62	2	0	145	55	26.16	2	120	64	56	84	144	84	78	0	1	1	1	3	0	0	0	0	0	0	0	6	3	2	0	0	0	0	0	1	0	0	0	0	0	1	3	0	0	0	0		5210
1380	814796	63	2	1	165	58	21.3	1	164	100	64	89	125	82	80	0	0	1	0	1	0	0	0	0	0	0	0	2	1	1	1	1	1	1	0	0	0	0	0	1	0	0	2	0	0	0	0		3971
1381	809398	46	1	1	170	57	19.72	1	97	59	38	86	115	68	85	0	0	0	0	0	0	0	0	0	0	0	0	0	0	0	0	0	0	0	1	0	0	0	0	0	0	1	3	0	0	0	0
1382	815170	54	1	1	160	82	32.03	1	152	95	57	80	118	78	68	1	0	0	0	1	0	0	0	0	0	0	0	2	1	1	1	0	1	1	0	0	0	0	1	0	0	0	2	0	0	0	1	0	300
1383	584814	60	1	0	155	56	23.31	2	145	90	55	90	120	80	60	1	0	0	0	1	0	0	1	0	0	1	2	4	3	2	1	0	1	1	0	0	1	0	1	0	0	0	2	0	0	0	0		1371
1384	417310	70	2	0	155	60	24.97	1	140	90	50	65	124	80	70	0	0	0	0	0	0	0	0	0	0	0	0	0	0	0	0	0	1	1	0	1	0	0	1	0	0	0	2	0	0	0	0		393.3
1385	585311	62	2	1	170	80	27.68	1	104	62	42	80	103	62	82	0	1	1	1	3	0	0	1	0	0	0	1	7	4	2	0	0	1	1	0	0	0	0	0	0	0	1	3	0	0	0	1		9000
1386	815628	71	2	0	160	82	32.03	1	144	65	79	81	90	58	72	1	0	0	1	2	0	0	0	0	0	0	0	4	2	1	0	0	1	0	0	0	0	0	1	0	0	0	2	0	0	0	1	0
1387	816037	75	3	0	160	82	32.03	2	185	120	65	110	120	71	68	0	1	1	0	2	0	0	1	1	0	0	2	6	4	2	0	0	1	0	1	0	0	0	1	0	0	1	3	0	0	0	1	0	6300
1388	623809	61	2	1	160	82	32.03	2	123	73	50	58	110	75	58	0	1	0	0	1	1	0	0	0	0	0	1	3	2	1	1	1	0	0	0	0	0	0	0	0	0	0	2	0	0	0	0		62.3
1389	407769	72	2	1	170	70	24.22	2	158	72	86	58	123	72	85	0	1	0	0	1	0	0	1	1	0	0	2	4	3	2	0	0	1	1	1	1	1	0	1	0	0	0	2	0	0	0	1	0	1519
1390	816875	64	2	0	147	45	20.82	1	132	68	64	102	110	70	65	1	0	0	0	1	0	0	0	0	0	0	0	2	1	1	0	0	1	1	1	0	1	0	1	0	0	0	2	0	0	0	1		760.5
1391	419018	64	2	1	166	76	27.58	1	149	97	52	80	112	68	78	1	1	1	0	3	0	0	1	0	0	0	1	7	4	2	0	0	1	1	0	1	1	0	1	0	0	0	2	0	0	0	1		1602
1392	816958	70	2	0	160	82	32.03	1	119	66	53	75	115	70	65	1	0	0	0	1	0	0	0	0	0	0	0	2	1	1	0	0	1	0	1	0	1	0	1	0	0	0	2	0	0	0	1	0	1860
1393	816972	80	3	1	160	60	23.44	2	116	68	48	78	120	70	79	1	0	0	0	1	0	0	0	0	0	0	0	2	1	1	0	0	1	1	0	1	1	0	1	0	0	0	2	0	0	0	1	0
1394	233863	88	3	0	153	50	21.36	1	128	78	50	113	132	58	94	0	1	0	0	1	0	0	0	0	0	0	0	2	1	1	0	0	1	1	0	1	0	0	0	0	0	1	4	0	0	0	1		31224
1395	364433	69	2	0	150	52	23.11	1	138	78	60	80	115	75	79	1	1	0	0	2	0	0	0	1	0	0	1	5	3	2	1	1	1	1	0	0	0	0	1	0	0	0	2	0	0	0	0		5158.14
1396	571822	86	3	1	160	60	23.44	1	160	66	94	64	110	70	70	1	0	1	0	2	0	0	0	1	0	0	1	5	3	2	0	0	1	1	0	0	0	0	0	1	0	1	3	0	0	0	0		2700
1397	800834	71	2	1	160	82	32.03	1	180	120	60	60	145	92	68	0	0	0	0	0	0	0	0	0	0	0	0	0	0	0	0	0	0	1	1	0	0	0	0	0	0	0	2	0	0	0	0
1398	255321	60	1	0	154	55	23.19	2	116	82	34	62	93	58	53	0	1	1	0	2	0	0	0	0	0	0	0	4	2	1	0	0	0	0	0	0	0	0	0	0	0	0	2	0	0	0	0		321
1399	563625	76	3	1	160	60	23.44	1	175	102	73	84	112	70	68	1	0	1	0	2	0	0	0	0	0	0	0	4	2	1	0	0	1	1	0	0	0	0	1	0	0	0	2	0	0	0	1	0	1360
1400	627088	71	2	0	160	82	32.03	1	164	107	57	132	133	78	71	0	1	1	0	2	0	0	1	1	0	0	2	6	4	2	0	0	1	1	0	1	1	0	1	0	1	1	3	0	0	0	1		3600
1401	549636	94	3	0	158	75	30.04	2	185	110	75	64	108	61	66	1	0	1	0	2	0	0	0	0	0	0	0	4	2	1	0	0	1	1	0	0	0	0	1	0	0	1	3	0	0	0	1	1	2920
1402	488239	63	2	0	155	48	19.98	2	102	65	37	98	106	60	62	1	0	0	0	1	0	0	1	0	0	0	1	3	2	1	0	0	1	0	0	0	0	0	1	0	0	0	2	0	0	0	1	0	1768
1403	818699	82	3	1	160	82	32.03	1	198	87	111	79	132	78	89	0	0	1	1	2	0	0	1	0	0	0	1	5	3	2	0	0	1	1	0	0	1	0	1	1	0	1	4	0	0	0	1		10523
1404	416256	66	2	1	170	70	24.22	2	157	77	80	86	146	87	80	0	0	1	1	2	0	0	1	1	0	0	2	6	4	2	0	0	1	1	0	0	0	0	0	0	1	1	3	0	0	0	1		4654
1405	819122	51	1	1	160	82	32.03	1	160	100	60	100	102	66	85	1	0	0	0	1	0	0	0	0	0	0	0	2	1	1	0	0	1	1	0	0	1	0	1	0	0	0	2	0	0	0	1	0	100
1406	639382	61	2	1	170	67	23.18	2	120	90	30	156	110	60	112	1	1	1	1	4	1	0	1	1	1	1	5	13	6	3	0	0	0	0	0	1	0	0	0	0	0	0	2	0	0	0	0		30000
1407	620686	66	2	1	160	82	32.03	1	129	83	46	73	110	77	99	0	0	1	1	2	0	0	1	0	0	0	1	5	3	2	0	0	0	0	0	1	0	0	0	1	0	1	3	0	0	0	1		4397
1408	817907	79	3	1	170	68	23.53	2	145	100	45	105	126	72	62	0	1	1	0	2	0	0	1	0	0	0	1	5	3	2	0	0	1	1	0	1	0	0	1	1	1	1	3	0	0	0	1	1	3968
1409	319907	73	2	1	168	69	24.45	1	112	60	52	80	128	66	74	0	0	0	1	1	0	0	1	0	0	0	1	3	2	1	0	0	1	1	0	0	0	0	0	0	0	0	2	0	0	0	1		10453
1410	400614	65	2	1	170	63	21.8	1	213	121	92	93	155	80	78	0	0	0	1	1	0	0	1	0	0	0	1	3	2	1	0	0	1	1	0	0	0	0	0	0	1	1	4	0	0	0	1		35000
1411	488943	28	1	1	170	94	32.53	1	124	87	37	103	120	76	70	0	0	0	0	0	0	0	0	0	0	0	0	0	0	0	0	0	0	0	1	0	0	0	0	0	0	0	2	0	0	0	1
1412	487761	55	1	1	158	60	24.03	2	178	101	77	97	130	80	80	0	1	1	0	2	0	0	0	1	0	0	1	5	3	2	0	0	1	1	1	0	0	0	0	0	1	0	2	0	0	0	1		1253
1413	820339	73	2	0	155	65	27.06	1	140	90	50	85	112	70	62	0	1	1	1	3	1	0	1	1	0	0	3	9	6	3	0	0	0	1	0	0	0	0	0	1	0	1	4	0	0	0	1		6000
1414	819335	73	2	1	165	63	23.14	1	160	80	80	78	102	52	74	0	0	0	0	0	0	0	0	0	0	0	0	0	0	0	0	0	1	1	1	0	0	0	1	0	0	0	2	0	0	0	1	1	1345
1415	820358	69	2	1	158	59	23.63	1	126	78	48	64	125	60	68	1	1	1	0	3	0	0	0	0	0	0	0	6	3	2	0	0	1	1	0	0	0	0	1	0	0	0	2	0	0	0	1		493
1416	209403	86	3	0	160	56	21.88	1	139	71	68	82	120	76	72	1	1	1	0	3	0	0	1	0	0	0	1	7	4	2	0	0	1	1	0	1	1	0	1	0	0	0	2	0	0	0	0		4980
1417	568945	37	1	1	174	88	29.07	1	130	78	52	90	114	74	78	0	1	0	0	1	0	0	0	0	0	0	0	2	1	1	0	0	1	0	1	0	1	0	1	0	0	0	2	0	0	0	1	0	144.9
1418	820609	40	1	1	180	80	24.69	1	147	90	57	90	128	73	70	1	0	0	0	1	0	0	0	0	0	0	0	2	1	1	0	0	1	1	0	0	0	0	1	0	0	0	2	0	0	0	1	0
1419	399900	82	3	1	162	75	28.58	1	167	92	75	84	134	74	80	0	1	1	1	3	0	0	1	1	0	1	3	9	6	3	0	0	1	1	0	0	0	0	1	0	1	1	3	0	0	0	1		24009
1420	820826	34	1	1	172	60	20.28	1	138	76	62	72	120	75	70	1	1	0	0	2	0	0	0	0	0	0	0	4	2	1	0	0	1	1	0	0	0	0	1	0	0	0	2	0	0	0	1	0	474.1
1421	613330	76	3	0	145	40	19.02	1	140	60	80	95	125	75	82	1	0	0	0	1	0	0	0	0	0	0	0	2	1	1	0	0	1	0	0	0	0	0	1	0	0	0	2	0	0	0	1		1140
1422	629545	59	1	0	160	82	32.03	1	138	80	58	78	145	55	86	0	1	1	1	3	0	0	1	1	0	0	2	8	5	2	0	0	1	1	0	0	1	0	0	0	1	1	3	0	0	0	1	1	35000
1423	802926	71	2	1	166	68	24.68	2	118	64	54	68	120	70	68	0	1	1	0	2	0	0	0	0	0	0	0	4	2	1	0	0	1	1	0	0	1	1	0	0	0	0	2	0	0	0	0		2426.34
1424	210450	73	2	0	157	52	21.1	1	106	62	44	82	106	66	76	0	0	0	0	0	0	0	0	0	0	0	0	0	0	0	0	0	0	0	1	1	0	0	0	0	0	1	4	0	0	0	0		848.8
1425	590225	68	2	0	145	40	19.02	1	145	69	76	87	105	73	68	0	1	1	0	2	0	0	1	1	0	0	2	6	4	2	0	0	0	1	0	0	0	0	0	0	0	1	4	0	0	0	0		26400
1426	429283	63	2	1	170	70	24.22	1	120	70	50	72	83	67	65	0	1	0	0	1	0	0	0	0	0	0	0	2	1	1	0	0	1	0	0	1	0	0	1	0	0	0	2	0	0	0	1		1830.72
1427	486613	75	3	0	158	60	24.03	1	103	60	43	80	120	65	63	1	1	1	0	3	0	0	1	1	0	1	3	9	6	3	1	0	1	1	1	0	0	0	1	1	0	0	2	0	0	0	1	0	9900
1428	487423	67	2	1	162	59	22.48	1	140	80	60	81	120	60	65	1	1	1	0	3	0	0	1	0	0	0	1	7	4	2	1	0	1	1	0	1	0	1	1	0	1	1	4	0	0	0	1	0	700.6
1429	473184	65	2	1	158	60	24.03	1	128	70	58	70	124	72	78	1	0	1	0	2	0	0	0	1	0	0	1	5	3	2	0	0	1	1	0	0	0	0	1	0	0	1	3	0	0	0	1	0	347.9
1430	822599	55	1	1	160	53	20.7	1	120	90	30	55	110	74	70	1	0	0	0	1	0	0	0	0	0	1	1	3	2	1	0	0	1	0	0	0	0	0	1	0	0	0	2	0	0	0	1	0	93.1
1431	401707	74	3	1	170	60	20.76	1	123	73	50	97	125	70	80	0	0	1	1	2	0	0	1	0	0	0	1	5	3	2	0	0	1	0	0	0	1	0	0	0	1	1	3	0	0	0	0		4304
1432	822723	47	1	1	160	82	32.03	1	130	80	50	80	102	70	63	1	0	0	0	1	0	0	0	0	0	0	0	2	1	1	0	1	1	0	1	0	0	0	1	0	0	0	2	0	0	0	1	0	150
1433	822519	64	2	0	160	82	32.03	2	135	78	57	73	132	70	80	0	1	1	1	3	0	0	1	1	0	0	2	8	5	2	1	0	1	0	0	0	0	0	0	1	0	0	2	0	0	0	1		2231
1434	822122	83	3	0	170	79	27.34	2	131	78	53	52	124	75	70	0	1	1	0	2	0	0	0	0	0	0	0	4	2	1	0	0	1	1	0	0	0	1	0	0	0	1	3	0	0	0	1		650.6
1435	413200	98	3	1	170	70	24.22	1	126	60	66	80	110	65	70	0	0	1	1	2	0	0	1	0	0	0	1	5	3	2	1	0	1	1	1	0	0	0	0	1	0	1	4	0	0	0	0		19699
1436	544266	60	1	1	158	75	30.04	1	142	86	56	80	132	74	77	0	0	1	1	2	0	0	1	0	0	0	1	5	3	2	1	1	1	1	0	0	0	0	1	0	0	0	2	0	0	0	1	0	802.7
1437	823058	54	1	1	160	82	32.03	2	112	74	38	84	120	60	68	0	0	1	1	2	0	0	1	0	0	1	2	6	4	2	1	0	0	0	1	0	0	0	0	0	0	0	2	0	0	0	1		26.9
1438	556018	89	3	1	173	64	21.38	2	113	76	37	99	77	41	42	0	1	0	0	1	1	0	1	0	0	1	3	5	4	2	0	0	1	1	0	0	0	0	0	0	1	1	4	0	0	0	1	1	35000
1439	579532	76	3	0	145	54	25.68	1	116	60	56	70	118	74	64	1	1	0	0	2	0	0	0	0	0	0	0	4	2	1	0	0	1	1	0	0	0	0	1	0	0	0	2	0	0	0	1	0	425.2
1440	823689	54	1	1	165	95	34.89	1	125	85	40	79	120	80	60	1	0	0	0	1	0	0	1	0	0	0	1	3	2	1	1	0	1	0	0	0	0	0	1	0	0	0	2	0	0	0	1	0	390
1441	230431	93	3	0	154	54	22.77	2	120	70	50	115	100	58	67	0	1	1	1	3	0	0	1	0	0	0	1	7	4	2	0	0	1	0	1	0	0	1	1	0	0	1	3	0	0	0	1	0	12600
1442	578077	89	3	1	160	60	23.44	1	142	70	72	75	130	70	82	0	1	1	1	3	0	0	0	1	0	0	1	7	4	2	1	0	1	1	0	0	0	0	0	0	1	1	4	0	0	0	1		28464
1443	824026	65	2	1	160	82	32.03	1	127	86	41	79				0	0	0	0	0	0	0	0	0	0	0	0	0	0	0	0	1	0	1	0	0	1	0	0	0	0	0	2	0	0	0	0
1444	405615	59	1	1	170	70	24.22	2	176	102	74	91	145	78	85	0	0	0	0	0	0	0	0	0	0	0	0	0	0	0	0	0	1	1	1	0	0	0	1	0	1	1	3	0	0	0	1		35000
1445	824583	70	2	1	160	82	32.03	1	170	90	80	72	135	74	66	1	0	0	0	1	0	0	0	0	0	0	0	2	1	1	0	0	1	1	1	0	0	0	1	0	0	0	2	0	0	0	1	0	450
1446	266120	88	3	1	168	71	25.16	2	134	75	59	94	106	67	90	0	0	1	1	2	0	0	1	0	0	1	2	6	4	2	0	0	1	0	1	0	0	0	1	0	1	1	4	0	0	0	1		5256
1447	824636	64	2	1	170	70	24.22	1	123	72	51	70	112	60	72	0	1	1	0	2	0	0	1	0	0	0	1	5	3	2	0	0	1	1	0	0	0	0	1	0	0	0	2	0	0	0	1	0	1350
1448	824876	71	2	1	168	61	21.61	1	145	80	65	96	126	63	73	0	1	1	1	3	0	0	1	0	0	0	1	7	4	2	0	0	1	1	0	0	0	0	1	0	0	0	2	0	0	0	1	1	4338
1449	824992	79	3	1	164	63	23.42	1	130	80	50	68	108	68	68	1	0	0	0	1	0	0	1	0	0	0	1	3	2	1	0	0	1	1	0	0	0	0	1	0	0	0	2	0	0	0	1	0
1450	825171	67	2	1	165	56	20.57	1	190	102	88	80	162	75	62	0	1	0	0	1	0	0	0	0	0	0	0	2	1	1	0	0	1	1	0	0	0	0	1	0	0	1	3	0	0	0	1	1	1013
1451	453990	80	3	0	150	45	20	1	114	72	42	114	107	76	82	0	1	1	0	2	0	0	1	0	0	1	2	6	4	2	0	0	0	1	0	1	0	0	0	0	0	0	2	0	0	0	0		18000
1452	288983	64	2	1	168	69	24.45	1	150	90	60	50	124	76	60	0	0	1	0	1	0	0	1	1	0	0	2	4	3	2	0	0	1	0	0	0	1	0	1	0	1	1	4	0	0	0	1	0	1590
1453	525616	74	3	0	171	77	26.33	1	150	70	80	86	150	70	80	0	1	1	1	3	1	0	1	1	0	0	3	9	6	3	0	0	1	1	0	1	0	0	1	0	0	1	3	0	0	0	1		15520
1454	599510	63	2	1	145	40	19.02	1	160	80	80	82	138	88	85	0	0	0	0	0	0	0	0	0	0	0	0	0	0	0	0	0	1	1	0	0	1	0	1	0	1	1	3	0	0	0	1		900.3
1455	825796	57	1	1	160	82	32.03	1	142	85	57	72	150	78	72	0	0	0	0	0	0	0	0	0	0	0	0	0	0	0	0	0	0	1	0	0	0	0	0	0	0	0	2	0	0	0	0
1456	825817	55	1	1	160	82	32.03	2	106	72	34	64	110	70	71	1	1	0	1	3	0	0	0	0	0	0	0	6	3	2	0	0	1	0	0	0	0	0	1	0	0	1	3	0	0	0	1		251.5
1457	603776	70	2	1	145	40	19.02	2	150	80	70	86	120	70	73	1	1	0	0	2	0	0	0	0	0	0	0	4	2	1	0	0	1	0	0	0	0	0	0	1	0	1	3	0	0	0	1		7444.62
1458	572626	74	3	1	170	79	27.34	1	99	62	37	95	144	77	89	0	1	1	1	3	0	0	1	0	0	0	1	7	4	2	0	0	0	0	0	0	0	0	0	1	0	0	2	0	0	0	1		29119
1459	569234	78	3	0	154	55	23.19	1	162	82	80	133	120	70	60	0	0	0	0	0	0	0	0	0	0	0	0	0	0	0	0	0	1	1	1	0	1	0	0	0	0	0	2	0	0	0	0		13699
1460	603910	67	2	0	145	40	19.02	1	114	70	44	89	125	79	75	0	1	1	0	2	1	0	1	1	0	0	3	7	5	2	0	0	1	1	1	0	1	0	1	0	0	1	4	0	0	0	1	0	9000
1461	595819	87	3	1	172	80	27.04	1	154	90	64	82	115	76	76	0	0	1	1	2	0	0	0	0	0	1	1	5	3	2	1	0	0	1	0	0	1	0	0	0	0	1	3	0	0	0	1		2190
1462	381323	85	3	1	162	70	26.67	1	135	80	55	100	120	80	60	1	0	0	0	1	0	0	1	1	0	0	2	4	3	2	0	0	1	0	0	0	1	0	1	0	1	1	3	0	0	0	1	1	3495
1463	827402	46	1	1	170	85	29.41	1	150	70	80	72	140	80	75	1	0	0	0	1	0	0	0	0	0	0	0	2	1	1	1	0	1	1	1	0	1	0	1	0	0	0	2	0	0	0	1	0	107.1
1464	554842	56	1	1	158	75	30.04	1	153	90	63	94	138	78	78	0	0	1	1	2	0	0	1	0	0	1	2	6	4	2	0	0	1	1	1	0	1	0	0	0	1	1	3	0	0	0	1		1781
1465	827595	79	3	1	160	82	32.03	2	147	83	64	73	130	60	80	0	1	1	0	2	0	0	1	1	0	0	2	6	4	2	0	0	1	1	0	0	0	0	0	0	0	1	4	0	0	0	1	0	6600
1466	827708	77	3	1	165	59	21.67	2	147	78	69	60	120	80	60	0	1	0	1	2	0	0	0	0	0	0	0	4	2	1	1	0	1	0	0	0	0	0	0	0	0	0	2	0	0	0	0		2573
1467	827740	64	2	1	165	62	22.77	1	128	78	50	85	115	75	70	1	0	0	0	1	0	0	0	0	0	0	0	2	1	1	0	0	1	1	0	0	0	0	1	0	0	0	2	0	0	0	0		1641
1468	254887	61	2	1	160	55	21.48	1	140	80	60	68	120	75	73	1	1	0	0	2	0	0	0	0	0	0	0	4	2	1	0	0	1	1	0	0	0	0	0	0	0	0	2	0	0	0	1		570
1469	275788	81	3	1	168	69	24.45	1	143	74	69	102	140	86	60	0	0	0	0	0	0	0	0	0	0	0	0	0	0	0	1	0	1	1	0	0	0	0	0	0	0	1	3	0	0	0	1		1566
1470	828017	81	3	1	166	65	23.59	1	140	100	40	85	123	65	68	1	0	0	0	1	0	0	0	0	0	1	1	3	2	1	1	0	1	1	0	0	0	0	1	0	0	0	2	0	0	0	1	0	600
1471	828021	57	1	1	160	82	32.03	1	160	90	70	102	128	72	71	0	1	0	0	1	0	0	0	0	0	0	0	2	1	1	0	0	1	0	0	0	0	0	1	0	0	0	2	0	0	0	1	0	1350
1472	827715	75	3	0	160	82	32.03	2	143	76	67	80	165	100	105	0	0	0	0	0	0	0	0	0	0	0	0	0	0	0	1	0	1	1	1	0	1	1	0	0	0	0	2	0	0	1	1	0	586.1
1473	827919	80	3	1	155	58	24.14	2	140	70	70	53	102	60	65	0	0	1	1	2	0	0	0	0	0	0	0	4	2	1	1	0	1	0	0	1	1	0	1	0	0	0	2	0	0	0	1		18000
1474	828438	58	1	1	161	67	25.85	1	126	82	44	61	112	70	64	1	0	0	0	1	0	0	1	0	0	1	2	4	3	2	0	0	1	1	1	0	1	0	1	0	0	0	2	0	0	0	1	0	300
1475	828431	85	3	0	160	65	25.39	1	128	62	66	72	125	72	78	0	0	0	0	0	0	0	0	0	1	1	2	2	2	1	0	0	0	1	0	1	0	0	0	0	0	1	3	0	0	0	1
1476	828498	80	3	1	160	46	17.97	1	120	80	40	71	98	62	68	0	0	1	1	2	1	0	0	1	0	1	3	7	5	2	1	0	1	0	0	0	0	0	1	0	1	0	2	0	0	0	1
1477	264351	57	1	0	145	65	30.92	1	100	62	38	92	100	64	78	0	1	1	1	3	1	0	1	1	0	0	3	9	6	3	0	0	0	0	0	1	0	0	0	0	0	1	4	0	0	0	1		30000
1478	828747	76	3	1	160	82	32.03	2	160	68	92	99	110	68	78	1	0	0	0	1	0	0	0	0	0	0	0	2	1	1	0	0	1	1	0	0	0	0	1	0	0	1	3	0	0	0	1	0
1479	609744	84	3	1	168	76	26.93	2	181	101	80	82	160	80	98	0	0	1	0	1	0	0	0	1	0	1	2	4	3	2	1	1	1	1	0	0	1	0	0	1	1	0	2	0	0	0	1		19014
1480	563636	34	1	0	155	50	20.81	1	191	130	61	114	140	86	76	0	0	1	1	2	0	0	1	1	0	1	3	7	5	2	0	0	0	1	1	0	0	0	0	0	1	1	4	0	0	0	0		35000
1481	617143	83	3	1	170	65	22.49	1	150	83	67	90	122	72	84	0	1	1	1	3	0	0	1	1	0	1	3	9	6	3	1	0	1	1	0	0	0	0	0	1	0	1	3	0	0	0	0		4849
1482	561212	72	2	1	165	68	24.98	1	170	100	70	98	135	84	84	0	1	1	0	2	0	0	0	1	0	0	1	5	3	2	0	0	1	1	0	0	1	0	0	0	0	1	3	0	0	0	0		5020
1483	829114	75	3	1	160	82	32.03	1	120	80	40	85	107	68	78	1	0	0	0	1	0	0	0	0	0	0	0	2	1	1	1	0	1	0	0	0	0	0	1	0	0	1	3	0	0	0	1	0	300
1484	829032	54	1	1	160	65	25.39	2	160	100	60	75	130	70	69	1	0	0	0	1	0	0	0	0	0	0	0	2	1	1	0	0	1	1	0	0	0	0	0	0	0	0	2	0	0	0	0
1485	597603	78	3	1	158	67	26.84	1	126	74	52	70	120	75	60	1	0	0	0	1	0	0	0	0	0	0	0	2	1	1	0	0	1	1	0	0	1	0	1	0	0	1	3	0	0	0	0		1163
1486	441748	78	3	1	170	70	24.22	1	130	75	55	85	110	70	75	0	0	1	1	2	0	0	1	1	0	0	2	6	4	2	0	0	0	1	0	0	1	0	0	0	0	1	3	0	0	0	0		12510.84
1487	829135	41	1	1	160	82	32.03	1	213	149	64	118	146	73	77	0	0	0	0	0	0	0	0	0	0	0	0	0	0	0	0	0	0	1	0	0	1	0	0	0	0	0	2	0	0	0	1
1488	546298	61	2	0	158	75	30.04	2	160	85	75	75	108	60	75	0	0	1	0	1	0	0	1	1	0	1	3	5	4	2	1	0	1	0	0	0	0	0	0	0	0	1	4	0	0	0	1	0
1489	539346	75	3	1	158	75	30.04	2	120	70	50	74	105	60	88	0	1	0	0	1	1	0	0	0	1	0	2	4	3	2	0	0	1	1	0	0	1	0	1	1	1	1	4	0	0	0	0		4300.1
1490	267847	89	3	1	170	60	20.76	2	160	82	78	89	120	80	60	0	0	1	1	2	0	0	1	1	0	1	3	7	5	2	1	0	1	1	0	0	1	0	0	1	0	1	3	0	0	0	1		710.6
1491	507101	72	2	1	165	65	23.88	1	75	75	0	125	138	82	65	0	0	0	0	0	0	0	0	0	0	0	0	0	0	0	1	0	1	1	1	0	1	0	1	0	1	0	2	0	0	0	0		353.5
1492	502298	69	2	1	172	86	29.07	1	80	72	8	148	130	70	64	0	1	0	0	1	0	0	0	0	0	0	0	2	1	1	1	0	1	0	0	1	0	0	0	0	0	1	3	0	0	0	0
1493	812736	69	2	1	160	82	32.03	1	118	60	58	80	140	82	73	0	0	0	0	0	0	0	0	0	0	0	0	0	0	0	0	0	1	1	0	1	1	0	1	1	1	1	4	0	0	0	0		1839
1494	604022	70	2	1	145	40	19.02	2	95	60	35	80	130	82	72	0	0	1	0	1	0	0	0	0	0	0	0	2	1	1	0	0	1	1	0	1	0	0	1	0	0	1	3	0	0	0	1		7023
1495	479467	88	3	1	158	60	24.03	1	110	60	50	68	102	60	69	0	1	1	0	2	0	0	1	0	0	1	2	6	4	2	0	0	1	0	0	0	0	0	1	1	0	1	4	0	0	0	1	1	1272
1496	433008	67	2	1	170	78	26.99	1	130	56	74	75	125	75	64	0	1	1	0	2	0	0	1	0	0	0	1	5	3	2	0	0	1	1	0	0	0	0	1	1	0	1	4	0	0	0	1	1	6490
1497	445801	72	2	0	154	64	26.99	1	125	40	85	72	120	74	69	1	0	0	0	1	0	0	1	0	0	1	2	4	3	2	0	0	1	1	0	0	0	0	1	0	0	0	2	0	0	0	1	0	815.1
1498	830427	65	2	0	160	82	32.03	1	90	60	30	76	124	72	88	1	0	0	0	1	0	0	1	0	0	0	1	3	2	1	0	0	1	1	1	0	0	0	1	0	0	0	2	0	0	0	1	0	80.5
1499	542988	71	2	1	158	75	30.04	2	120	80	40	71	125	61	68	0	0	0	0	0	0	0	0	0	0	0	0	0	0	0	0	0	0	0	0	0	0	0	0	0	0	0	2	0	0	0	1
1500	830437	56	1	0	153	64	27.34	2	121	67	54	75	138	90	66	1	1	0	0	2	0	0	0	0	0	0	0	4	2	1	0	0	1	1	0	0	0	0	0	0	0	0	2	0	0	0	1		200.9
1501	830848	67	2	1	160	82	32.03	1	150	90	60	80	118	70	72	1	0	0	0	1	0	0	0	0	0	0	0	2	1	1	1	0	1	0	0	0	0	0	1	0	0	0	2	0	0	0	1	0	738
1502	595470	74	3	1	145	40	19.02	2	112	75	37	84	120	70	72	0	1	0	0	1	0	0	0	0	0	0	0	2	1	1	0	0	1	1	0	0	0	0	1	1	1	1	4	0	0	0	1	1	35000
1503	321899	80	3	1	162	70	26.67	1	125	66	59	85	106	69	72	0	0	0	0	0	0	0	0	1	0	0	1	1	1	1	0	0	0	1	1	0	1	0	0	0	0	1	4	0	0	0	1		10207
1504	290278	93	3	1	170	45	15.57	1	128	52	76	46	133	68	61	0	0	0	0	0	0	0	0	0	0	0	0	0	0	0	0	0	1	0	0	0	0	0	0	0	0	1	3	0	0	0	0
1505	831313	63	2	0	160	82	32.03	1	125	70	55	80	120	70	80	0	0	1	0	1	0	0	1	0	0	0	1	3	2	1	0	0	1	1	0	0	0	0	1	0	0	1	4	0	0	0	1		14700
1506	831414	81	3	1	160	82	32.03	2	109	76	33	60	104	60	60	1	0	0	0	1	0	0	0	0	0	1	1	3	2	1	0	0	0	0	0	0	0	0	1	0	0	1	4	0	0	0	1	1	10244
1507	456115	82	3	1	158	60	24.03	2	130	70	60	58	155	70	81	0	1	1	1	3	0	0	1	1	0	0	2	8	5	2	0	0	1	1	0	0	0	0	0	1	0	1	4	0	0	0	1	0	18600
1508	831508	57	1	0	160	82	32.03	1	102	70	32	74	102	60	68	1	0	0	0	1	0	0	0	0	0	1	1	3	2	1	0	0	1	1	0	0	0	0	1	0	0	0	2	0	0	0	1	0	7200
1509	832785	65	2	1	162	60	22.86	2	116	70	46	75	120	70	63	1	0	0	0	1	0	0	0	0	0	0	0	2	1	1	1	0	1	1	1	0	0	0	0	1	0	1	3	0	0	0	1		7800
1510	807473	58	1	1	160	82	32.03	1	125	76	49	93	135	75	72	0	1	0	0	1	0	0	1	1	0	1	3	5	4	2	0	0	0	1	0	0	0	0	0	0	0	1	3	0	0	0	0		1288
1511	551473	81	3	0	158	75	30.04	2	168	110	58	104	122	60	62	0	1	1	0	2	1	0	1	0	0	0	2	6	4	2	0	0	1	1	0	0	0	0	1	0	0	1	4	0	0	0	1	1	18553
1512	831860	56	1	1	158	55	22.03	2	112	65	47	78	120	70	70	0	1	0	0	1	0	0	1	0	0	1	2	4	3	2	0	0	1	0	0	0	1	0	1	0	0	0	2	0	0	0	1	0	4800
1513	832119	39	1	1	160	82	32.03	1	132	75	57	72	125	70	82	1	0	0	0	1	0	0	0	0	0	0	0	2	1	1	1	0	1	1	1	0	0	0	1	0	0	1	3	0	0	0	1	0	310
1514	550729	90	3	1	158	75	30.04	2	128	65	63	74	120	80	60	0	1	1	0	2	0	0	1	0	0	0	1	5	3	2	0	0	1	1	0	1	0	0	0	1	0	0	2	0	0	0	1		4367
1515	634709	84	3	0	160	82	32.03	2	96	58	38	76	96	58	68	0	1	1	0	2	1	0	1	1	0	0	3	7	5	2	0	0	1	1	0	0	0	0	1	0	0	1	4	0	0	0	1	1	1772
1516	832211	46	1	1	170	70	24.22	2	139	97	42	73	136	80	77	0	0	0	0	0	0	0	0	0	0	0	0	0	0	0	0	0	0	1	1	0	1	0	0	0	0	0	2	0	0	0	0
1517	823971	71	2	1	160	82	32.03	1	156	85	71	64	125	70	82	0	1	0	0	1	0	0	0	0	0	0	0	2	1	1	0	0	1	1	0	0	1	0	0	0	1	1	4	0	0	0	1	0	1410
1518	216029	56	1	1	175	80	26.12	2	122	68	54	65	95	67	78	1	0	0	0	1	0	0	0	0	0	1	1	3	2	1	0	0	1	0	1	0	0	0	1	0	0	1	3	0	0	0	1	0	46
1519	832468	62	2	1	170	75	25.95	1	121	70	51	74	105	70	68	1	0	0	0	1	0	0	0	0	0	0	0	2	1	1	0	0	1	0	0	0	0	0	1	0	0	0	2	0	0	0	1	0	1860
1520	631950	76	3	0	160	82	32.03	1	129	98	31	105	100	62	88	0	0	1	0	1	0	0	1	1	0	1	3	5	4	2	0	0	1	0	0	1	0	0	0	0	0	1	3	0	0	0	0		4648
1521	488771	77	3	0	158	60	24.03	2	135	88	47	64	130	70	71	0	0	0	0	0	0	0	0	0	0	1	1	1	1	1	0	0	1	0	0	1	0	0	1	0	0	0	2	0	1	0	0		1574
1522	832552	66	2	1	160	82	32.03	1	110	70	40	74	102	60	62	1	0	0	0	1	0	0	1	0	0	1	2	4	3	2	1	1	1	1	1	0	0	0	1	0	0	0	2	0	0	0	1	0	1500
1523	827772	74	3	0	160	82	32.03	2	125	70	55	78	140	70	82	0	0	0	1	1	0	0	0	1	0	0	1	3	2	1	0	0	1	1	1	0	1	0	0	0	1	1	3	0	0	0	0		4726
1524	832713	68	2	1	160	82	32.03	2	120	65	55	78	120	70	70	1	0	1	0	2	1	0	1	0	0	0	2	6	4	2	1	0	1	0	0	0	0	0	1	1	0	1	4	0	0	0	1	1	5049
1525	563830	70	2	0	155	56	23.31	2	121	68	53	75	100	60	60	0	1	0	0	1	0	0	0	0	0	1	1	3	2	1	0	0	1	1	1	0	0	0	1	0	0	1	4	0	0	0	1	1	1755
1526	284243	42	1	1	165	50	18.37	1	110	65	45	76	110	62	72	1	0	0	0	1	0	0	0	0	0	0	0	2	1	1	0	0	1	0	0	0	0	0	1	0	0	1	3	0	0	0	1	0	150
1527	397597	76	3	0	153	62	26.49	1	123	65	58	76	96	59	76	0	1	1	0	2	0	0	1	0	0	1	2	6	4	2	0	0	1	1	0	0	0	0	1	0	0	0	2	0	0	0	1	1	2695
1528	569437	61	2	1	170	68	23.53	1	120	68	52	68	120	68	68	0	0	1	0	1	0	0	0	0	0	0	0	2	1	1	0	0	1	1	0	0	0	0	0	0	0	1	3	0	0	0	0		23100
1529	406869	74	3	0	152	62	26.84	1	108	70	38	74	110	81	62	1	0	0	0	1	0	0	0	0	0	1	1	3	2	1	0	0	1	0	0	0	0	0	1	0	0	1	3	0	0	0	1	1	2171
1530	833149	75	3	1	160	82	32.03	1	148	90	58	76	133	83	68	1	0	0	0	1	0	0	0	0	0	1	1	3	2	1	0	0	1	1	0	0	0	0	1	0	0	0	2	0	0	0	1	0	840
1531	576821	80	3	1	160	60	23.44	2	135	72	63	80	120	80	60	0	0	0	0	0	0	0	0	0	0	0	0	0	0	0	1	0	1	1	0	0	0	0	0	0	0	0	2	0	0	0	0
1532	464699	65	2	1	158	60	24.03	1	135	72	63	89	140	80	89	0	1	1	1	3	0	0	1	0	0	0	1	7	4	2	0	0	1	1	0	0	1	0	0	0	1	1	4	0	0	0	1	1	3915
1533	801035	43	1	1	170	68	23.53	1	165	85	80	78	138	80	81	0	0	1	0	1	0	0	0	1	0	0	1	3	2	1	0	0	1	1	0	0	0	0	0	0	1	1	3	0	0	0	0		35000
1534	833406	44	1	0	160	82	32.03	1	154	86	68	78	135	78	85	0	0	0	0	0	0	0	0	1	0	0	1	1	1	1	0	0	0	0	0	0	0	0	0	0	1	0	2	0	0	0	0
1535	586641	68	2	1	160	60	23.44	2	126	68	58	90	125	65	85	0	0	1	0	1	0	0	0	0	0	0	0	2	1	1	1	1	0	1	1	0	0	0	0	0	0	1	4	0	0	0	0		2857
1536	314249	81	3	0	150	52	23.11	1	110	70	40	80	120	80	75	0	1	0	0	1	0	0	0	0	0	0	0	2	1	1	0	0	1	1	0	0	0	0	0	0	0	1	3	0	0	0	0		607.6
1537	439337	67	2	1	170	78	26.99	1	108	64	44	75	98	57	70	1	0	0	0	1	0	0	1	0	0	1	2	4	3	2	0	0	1	0	0	0	1	0	1	0	0	1	4	0	0	0	1	1	3979
1538	318346	62	2	1	168	69	24.45	1	110	80	30	78	120	80	70	1	1	0	0	2	0	0	0	0	0	0	0	4	2	1	0	0	1	1	1	0	1	0	1	0	0	1	4	0	0	0	1	1	1494
1539	834244	53	1	1	166	70	25.4	1	90	50	40	68	92	58	69	1	0	0	0	1	0	0	0	0	0	0	0	2	1	1	1	0	1	0	0	0	1	0	1	0	0	0	2	0	0	0	1	0	23.3
1540	615772	69	2	1	160	82	32.03	1	135	78	57	72	135	80	78	0	0	0	0	0	0	0	0	0	0	0	0	0	0	0	1	0	1	0	0	0	0	0	1	0	0	0	2	0	0	0	1	0	254.3
1541	804669	81	3	0	158	60	24.03	2	121	69	52	72	120	65	70	0	0	0	0	0	0	0	0	0	0	0	0	0	0	0	0	0	0	1	1	0	0	0	0	0	1	1	3	0	0	0	0		6909.94
1542	254549	71	2	1	168	69	24.45	1	150	80	70	74	120	80	70	1	0	0	0	1	0	0	0	0	0	0	0	2	1	1	0	0	1	1	1	0	1	0	0	0	0	0	2	0	0	0	0		82.2
1543	391122	48	1	1	173	100	33.41	1	150	102	48	79	140	90	70	0	1	1	0	2	1	0	0	0	0	0	1	5	3	2	0	0	0	1	0	0	1	0	0	0	0	1	4	0	0	0	0
1544	235817	75	3	0	154	54	22.77	2	100	60	40	80	120	76	92	0	0	0	0	0	0	0	0	0	0	0	0	0	0	0	0	0	1	0	0	1	0	0	0	0	1	1	4	0	0	0	0		17581
1545	231130	61	2	1	170	70	24.22	1	112	72	40	71	122	85	75	1	0	0	0	1	0	0	0	0	0	0	0	2	1	1	0	0	1	1	0	0	0	0	1	0	1	0	2	0	0	0	1	0	34.5
1546	834784	71	2	0	160	82	32.03	1	150	90	60	75	138	80	80	0	0	0	0	0	0	0	0	0	0	0	0	0	0	0	0	0	1	1	1	0	0	0	0	0	0	0	2	0	0	0	0		295.6
1547	834833	62	2	1	160	82	32.03	2	118	86	32	87	120	90	70	1	0	0	0	1	0	0	1	0	0	1	2	4	3	2	1	0	1	0	0	0	0	0	1	0	0	1	3	0	0	0	1	0	16.7
1548	835123	75	3	0	160	82	32.03	2	138	78	60	74	136	75	73	0	1	0	0	1	0	0	0	1	0	0	1	3	2	1	0	0	1	1	0	0	0	0	1	0	0	0	2	0	0	0	1		10055.58
1549	835144	40	1	1	160	82	32.03	2	230	150	80	70	130	80	95	0	0	0	0	0	0	0	0	0	0	0	0	0	0	0	0	0	0	1	0	0	0	0	0	0	1	0	2	0	0	0	1		5100
1550	452543	79	3	0	160	65	25.39	2	118	70	48	75	120	80	75	0	0	0	0	0	0	0	0	0	0	0	0	0	0	0	0	0	1	1	0	0	0	1	0	0	0	0	2	0	0	0	0
1551	834206	54	1	1	160	82	32.03	1	85	48	37	92	125	75	76	0	0	0	1	1	0	0	0	0	0	1	1	3	2	1	1	1	1	1	0	1	1	1	1	0	0	0	2	0	0	1	1	0	9600
1552	835189	60	1	1	160	82	32.03	2	190	103	87	85	120	80	60	0	0	1	1	2	0	0	0	1	0	1	2	6	4	2	0	0	1	1	1	0	0	0	0	0	0	0	2	0	0	0	0		2124
1553	563960	79	3	0	160	60	23.44	2	153	78	75	70	130	70	65	0	1	1	1	3	0	0	0	0	0	0	0	6	3	2	0	0	1	1	0	1	1	0	0	0	0	1	4	0	0	0	0		714
1554	468881	66	2	1	158	60	24.03	1	160	80	80	83	130	80	74	1	0	0	0	1	0	0	0	0	0	0	0	2	1	1	0	0	1	1	0	0	1	1	1	0	0	1	3	0	0	0	0		330
1555	834711	65	2	1	160	82	32.03	1	144	93	51	84	135	80	79	0	1	1	1	3	0	0	0	0	0	1	1	7	4	2	1	0	1	1	1	0	1	0	0	0	0	1	3	0	0	0	0		10108
1556	615810	71	2	1	160	82	32.03	2	120	60	60	92	118	60	68	0	1	1	0	2	0	0	1	0	0	1	2	6	4	2	0	0	1	0	0	0	1	0	0	0	0	1	4	0	0	0	0		3600
1557	519957	88	3	1	158	75	30.04	2	120	80	40	58	130	60	52	1	0	1	0	2	0	0	1	1	0	1	3	7	5	2	0	0	1	1	0	0	0	0	1	0	1	1	3	0	0	0	1		7198
1558	336749	83	3	1	168	69	24.45	2	144	91	53	94	120	80	60	0	0	0	0	0	0	0	0	0	0	1	1	1	1	1	0	0	1	0	0	1	1	0	1	0	0	1	3	0	0	0	1		2617
1559	835634	45	1	1	160	82	32.03	1	149	95	54	75	132	80	60	0	0	0	0	0	0	0	0	0	0	0	0	0	0	0	0	0	0	0	0	0	0	0	0	0	1	0	2	0	0	0	1		11359
1560	636776	75	3	0	160	82	32.03	2	150	70	80	81	104	60	68	1	0	1	0	2	0	0	0	0	0	0	0	4	2	1	0	0	0	0	0	0	0	0	0	0	0	1	3	0	0	0	1		2078
1561	835801	88	3	0	160	82	32.03	2	191	80	111	108	120	80	80	0	0	1	0	1	0	0	0	0	0	0	0	2	1	1	0	0	1	1	1	0	1	0	0	0	1	1	4	0	0	0	1	1	10389
1562	558759	62	2	0	166	48	17.42	2	153	84	69	73	120	70	70	1	0	0	0	1	0	0	1	0	0	0	1	3	2	1	0	0	1	1	1	0	1	1	1	0	0	0	2	0	0	0	1	0	731.9
1563	821049	57	1	1	160	82	32.03	1	188	110	78	65	137	88	91	0	1	1	0	2	0	0	1	1	0	1	3	7	5	2	0	0	1	1	0	1	1	0	1	0	1	1	4	0	0	0	1	1	35000
1564	613542	66	2	1	170	70	24.22	2	191	131	60	95	120	68	66	1	0	0	0	1	0	0	1	0	0	0	1	3	2	1	1	0	1	1	0	0	1	0	1	0	0	1	4	0	0	0	1	1	6802
1565	332826	80	3	0	168	69	24.45	1	166	95	71	102	120	70	78	0	0	1	0	1	0	0	1	0	0	1	2	4	3	2	0	0	0	1	0	1	0	0	0	0	0	0	2	0	0	0	1		7262.28
1566	836801	66	2	1	160	82	32.03	1	120	70	50	75	120	70	75	0	1	0	0	1	0	0	0	0	0	1	1	3	2	1	0	0	1	0	0	0	0	0	1	0	0	0	2	0	0	0	1	0	9401.22
1567	347417	48	1	1	170	70	24.22	2	94	51	43	68	134	76	80	0	0	0	0	0	0	0	0	0	0	0	0	0	0	0	0	0	0	1	1	0	0	0	0	0	1	1	4	0	0	0	0
1568	538782	75	3	0	158	75	30.04	1	140	80	60	67	130	70	77	0	1	1	1	3	0	0	0	0	0	1	1	7	4	2	0	0	1	1	0	0	0	0	0	0	0	1	4	0	0	0	0		7500
1569	296984	67	2	0	160	82	32.03	2	160	80	80	82	140	80	98	1	1	1	0	3	0	0	1	1	0	0	2	8	5	2	0	0	1	1	1	0	1	1	0	0	0	1	4	0	0	0	0		2931
1570	836976	73	2	1	170	75	25.95	2	136	92	44	102	110	70	70	1	0	0	0	1	0	0	0	0	0	1	1	3	2	1	1	0	1	1	0	0	0	0	1	0	0	0	2	0	0	0	1	0	23.9
1571	836320	85	3	0	160	82	32.03	1	131	64	67	98	125	75	86	0	0	0	1	1	0	0	1	0	0	1	2	4	3	2	0	0	0	0	1	0	1	0	0	0	0	1	4	0	0	0	1		5982
1572	836943	49	1	1	175	75	24.49	2	150	80	70	86	130	80	82	0	1	0	0	1	0	0	1	0	0	0	1	3	2	1	1	0	0	0	1	0	1	0	0	0	1	1	3	0	0	0	0
1573	829721	56	1	1	175	75	24.49	1	126	70	56	79	140	90	72	1	1	1	0	3	0	0	1	1	0	0	2	8	5	2	1	0	1	0	0	0	1	0	1	0	1	1	3	0	0	0	1
1574	570188	56	1	1	138	68	35.71	1	110	70	40	148	110	60	72	0	0	1	1	2	0	0	0	1	0	0	1	5	3	2	0	0	1	1	0	0	1	0	0	0	0	1	3	0	0	0	0
1575	837306	54	1	0	158	70	28.04	2	170	80	90	68	140	78	64	0	0	0	0	0	0	0	0	1	1	1	3	3	3	2	0	0	1	1	0	0	1	0	0	0	1	0	2	0	0	0	0		31330
1576	219297	68	2	1	170	63	21.8	1	140	99	41	79	145	72	76	0	0	0	0	0	0	0	0	0	0	1	1	1	1	1	0	0	1	1	0	1	1	0	0	0	1	1	3	0	0	0	0		35000
1577	824218	68	2	1	160	82	32.03	1	170	85	85	80	145	80	65	1	0	1	0	2	0	0	0	0	0	0	0	4	2	1	0	0	1	1	1	0	1	0	1	0	0	0	2	0	0	0	0		723.9
1578	828273	73	2	1	160	82	32.03	2	156	102	54	122	120	30	62	0	1	1	0	2	0	0	1	1	0	1	3	7	5	2	1	0	1	1	1	0	1	0	1	0	0	1	3	0	0	0	1	1	12685
1579	838508	75	3	1	168	70	24.8	2	142	86	56	62	125	75	60	0	0	0	0	0	0	0	1	1	0	0	2	2	2	1	0	0	1	1	0	0	1	0	0	0	0	1	3	0	0	0	0		265.1
1580	838561	91	3	1	165	68	24.98	1	144	70	74	82	124	75	73	0	0	1	1	2	0	0	1	0	0	1	2	6	4	2	0	0	1	1	0	0	0	0	0	1	0	1	4	0	0	0	1	1	10732
1581	617408	72	2	1	160	40	15.63	1	110	60	50	64	102	60	70	0	0	0	0	0	0	0	0	0	0	0	0	0	0	0	1	0	1	0	0	0	0	0	0	1	0	1	3	0	0	0	0		3291
1582	627188	77	3	1	160	82	32.03	1	120	70	50	60	125	80	71	1	0	1	0	2	0	0	1	0	0	0	1	5	3	2	1	0	1	1	0	1	1	0	1	0	0	1	4	0	0	0	1	1	4937
1583	838744	73	2	1	170	70	24.22	2	144	99	45	122	120	67	73	1	0	1	1	3	0	0	1	1	0	0	2	8	5	2	1	0	0	1	0	0	0	0	0	1	1	1	4	0	0	1	1	0	2918
1584	472857	57	1	1	170	58	20.07	1	100	60	40	78	110	70	70	0	0	0	0	0	0	0	0	1	0	0	1	1	1	1	1	0	0	0	0	1	0	0	0	0	1	0	2	0	0	0	0		6169
1585	513907	78	3	1	158	75	30.04	1	168	82	86	92	125	75	86	0	1	1	1	3	0	0	0	0	0	1	1	7	4	2	0	0	0	0	0	0	0	0	0	0	0	1	4	0	0	0	1		9106
1586	839040	56	1	1	170	70	24.22	2	152	110	42	82	110	70	60	1	0	0	0	1	0	0	1	0	0	0	1	3	2	1	1	0	1	0	0	0	0	0	1	0	0	1	3	0	0	0	1	0	47.2
1587	838659	76	3	0	150	50	22.22	1	144	78	66	78	120	60	70	0	1	1	1	3	0	0	1	1	0	0	2	8	5	2	0	0	1	1	0	0	0	1	0	0	0	1	4	0	0	0	1	0	24600
1588	839021	55	1	1	170	70	24.22	1	128	68	60	78	120	70	70	1	0	0	0	1	0	0	0	0	0	0	0	2	1	1	1	0	1	1	0	0	0	0	1	0	0	1	3	0	0	0	1	0	42
1589	351473	64	2	0	168	60	21.26	1	147	80	67	82	145	78	78	0	1	1	1	3	0	0	0	1	1	1	3	9	6	3	0	0	0	1	0	0	0	0	0	0	1	1	4	0	0	0	0		35000
1590	839202	76	3	1	175	70	22.86	1	155	100	55	75	110	70	75	1	0	0	0	1	0	0	0	0	0	0	0	2	1	1	0	0	1	1	1	0	1	0	1	0	0	1	4	0	0	0	1	1	2010
1591	839069	61	2	0	160	50	19.53	1	103	67	36	58	118	64	64	1	0	1	0	2	0	0	0	0	0	0	0	4	2	1	0	0	1	1	0	0	0	0	1	0	0	0	2	0	0	0	1	0	46.1
1592	637681	80	3	1	168	65	23.03	1	157	67	90	75	152	72	74	0	0	1	1	2	0	0	1	1	0	1	3	7	5	2	0	0	1	1	0	0	1	0	0	0	1	0	2	0	0	0	0
1593	818581	84	3	1	169	60	21.01	1	156	89	67	85	122	72	82	0	0	1	1	2	0	0	1	1	0	1	3	7	5	2	1	0	1	0	0	0	0	0	0	1	0	0	2	0	0	0	0		4818
1594	838728	41	1	1	170	70	24.22	1	82	52	30	98	122	82	101	0	0	0	0	0	0	0	0	0	0	0	0	0	0	0	1	1	1	1	0	0	1	0	1	0	0	0	2	0	0	0	1	0	1757
1595	839452	71	2	0	155	36	14.98	1	135	83	52	80	125	70	76	0	1	1	0	2	0	0	0	0	0	0	0	4	2	1	0	0	0	0	0	0	0	0	0	0	1	0	2	0	0	0	0		35000
1596	839841	62	2	1	171	69	23.6	1	142	75	67	91	132	80	74	0	1	1	0	2	0	0	0	1	0	0	1	5	3	2	0	0	0	0	0	0	1	0	0	0	1	0	2	0	0	0	1		11125
1597	839748	74	3	0	155	45	18.73	1	130	80	50	80	124	68	67	0	1	0	0	1	0	0	0	0	0	0	0	2	1	1	0	0	1	1	0	0	0	0	1	0	1	1	3	0	0	0	1	0	1067
1598	441205	82	3	1	170	70	24.22	1	140	71	69	76	134	70	75	1	1	1	1	4	0	0	1	1	0	0	2	10	6	3	1	1	1	0	0	1	0	0	0	1	1	1	4	0	0	0	1		12580
1599	839912	82	3	1	169	70	24.51	1	158	98	60	93	120	65	69	0	1	1	0	2	0	0	1	1	0	0	2	6	4	2	0	0	0	1	0	0	0	0	0	0	1	1	3	0	0	0	1		35000
1600	527669	53	1	0	150	50	22.22	1	194	121	73	97	121	80	70	0	1	0	0	1	0	0	0	1	1	1	3	5	4	2	0	0	0	1	1	0	0	0	0	0	1	1	3	0	0	0	0		35000
1601	840118	46	1	1	169	70	24.51	1	120	80	40	170	136	88	88	0	0	1	1	2	0	0	1	0	0	0	1	5	3	2	1	0	0	0	0	0	0	0	0	0	0	1	4	0	0	0	1	1	12832
1602	840394	77	3	1	169	70	24.51	1	125	78	47	85	130	80	87	1	0	1	0	2	0	0	1	0	0	0	1	5	3	2	1	0	1	0	0	1	0	0	1	0	0	0	2	0	0	0	1	1	5718
1603	533058	65	2	1	160	66	25.78	1	165	85	80	80	130	80	70	0	1	1	0	2	0	0	1	1	0	0	2	6	4	2	1	0	1	1	1	0	0	0	1	1	0	0	2	0	0	0	0		498
1604	347039	76	3	1	170	70	24.22	1	80	50	30	120	144	68	68	0	0	0	0	0	0	0	1	0	0	0	1	1	1	1	0	0	0	0	0	1	0	0	0	0	0	1	3	0	0	0	1	0	1246
1605	257762	78	3	0	158	47	18.83	1	151	88	63	111	124	68	64	0	1	1	1	3	0	0	1	1	0	1	3	9	6	3	0	0	0	1	0	0	0	0	0	0	0	1	4	0	0	0	0		6592
1606	365614	70	2	0	153	45	19.22	1	175	82	93	99	132	72	87	0	0	0	0	0	0	0	0	0	0	0	0	0	0	0	0	0	1	1	1	0	1	0	0	0	1	1	3	0	0	0	0		9000
1607	609294	51	1	1	171	97	33.17	1	126	102	24	107	120	70	87	0	1	0	0	1	0	0	0	1	0	0	1	3	2	1	1	0	1	0	0	1	0	0	0	0	1	0	2	0	0	0	1		25113
1608	397396	87	3	0	155	52	21.64	2	160	80	80	116	140	70	82	0	0	0	0	0	0	0	1	0	0	0	1	1	1	1	0	0	1	1	0	0	0	0	1	1	1	1	4	0	0	0	1	1	10200
1609	212330	88	3	1	168	59	20.9	1	190	100	90	76	150	60	62	0	1	1	0	2	0	0	1	1	0	1	3	7	5	2	0	0	1	1	0	0	1	0	1	0	1	1	4	0	0	0	1		11600
1610	306978	56	1	1	163	65	24.46	1	150	80	70	100	124	72	70	1	0	1	1	3	0	0	0	0	0	0	0	6	3	2	1	1	1	1	1	0	1	0	1	0	0	0	2	0	0	0	1		13200
1611	800037	56	1	0	152	78	33.76	1	180	120	60	86	130	70	73	1	0	1	0	2	0	0	1	1	0	0	2	6	4	2	0	0	1	1	1	0	1	0	0	0	1	1	4	0	0	0	1		14446
1612	250789	65	2	0	168	69	24.45	2	135	100	35	80	124	68	75	0	1	1	0	2	0	0	1	1	0	0	2	6	4	2	0	0	0	0	0	0	1	0	0	0	0	1	4	0	0	0	1	0	1359
1613	827522	90	3	1	160	82	32.03	1	128	78	50	84	130	70	63	0	1	0	0	1	0	0	1	0	0	0	1	3	2	1	1	0	1	1	1	0	0	1	1	0	1	1	3	0	0	0	1	0	313
1614	625244	71	2	0	157	70	28.4	2	170	110	60	89	128	70	60	0	0	1	1	2	0	0	1	1	0	0	2	6	4	2	1	0	1	1	0	1	0	0	0	1	0	1	4	0	0	0	0		2636
1615	432016	81	3	1	163	45	16.94	1	160	70	90	72	125	75	65	0	0	0	0	0	0	0	1	0	0	0	1	1	1	1	0	0	1	1	0	0	0	0	1	1	1	1	3	0	0	0	0
1616	446860	79	3	1	170	70	24.22	1	114	65	49	70	120	80	76	0	1	1	0	2	0	0	0	0	0	1	1	5	3	2	0	0	1	1	0	1	0	1	1	0	1	1	4	0	0	0	0		35000
1617	842159	70	2	0	169	70	24.51	1	144	94	50	86	102	60	75	1	0	0	0	1	0	0	0	0	0	1	1	3	2	1	0	0	1	1	0	0	1	1	1	0	0	1	3	0	0	0	1	1	5025
1618	639958	79	3	1	169	68	23.81	1	130	60	70	60	125	75	70	1	1	0	0	2	0	0	0	0	0	0	0	4	2	1	0	0	1	1	1	0	1	0	0	0	1	1	4	0	0	0	0		6324
1619	411501	57	1	1	162	50	19.05	1	150	80	70	72	134	76	74	0	0	0	0	0	0	0	0	0	0	0	0	0	0	0	0	0	0	1	0	0	1	0	0	0	1	0	2	0	0	0	0
1620	828224	67	2	1	172	78	26.37	1	121	102	19	82	101	63	82	0	0	1	0	1	0	0	1	0	0	1	2	4	3	2	1	0	1	0	1	1	0	0	0	1	0	0	2	0	0	0	0		1032
1621	842163	69	2	1	169	70	24.51	1	184	121	63	126	150	80	98	1	0	1	0	2	0	0	1	0	0	0	1	5	3	2	1	0	1	1	1	0	0	0	1	0	0	1	3	0	0	0	1	0	47.8
1622	601652	53	1	1	170	59	20.42	1	131	97	34	100	125	75	78	0	0	0	0	0	0	0	0	0	0	0	0	0	0	0	0	0	0	0	0	0	0	0	0	0	0	0	2	0	0	0	0
1623	410607	73	2	1	170	70	24.22	1	110	60	50	107	125	66	80	0	0	0	0	0	0	0	1	1	0	0	2	2	2	1	0	0	1	1	0	0	1	0	1	0	1	1	3	0	0	0	1		20569
1624	843021	75	3	0	150	55	24.44	1	120	64	56	88	122	63	72	1	0	1	0	2	0	0	0	0	0	0	0	4	2	1	0	0	1	1	1	0	0	0	1	0	0	0	2	0	0	0	1	1	13020.99
1625	436485	63	2	1	164	67	24.91	1	158	92	66	74	120	80	68	1	0	0	0	1	0	0	0	0	0	0	0	2	1	1	1	0	1	1	0	0	1	0	1	0	0	0	2	0	0	0	1	1	300
1626	612908	66	2	1	170	63	21.8	1	129	74	55	79	145	66	70	0	0	0	0	0	0	0	0	0	0	0	0	0	0	0	0	0	1	1	0	1	1	0	0	0	1	1	3	0	0	0	0		35000
1627	842641	73	2	1	169	70	24.51	1	93	54	39	106	120	62	77	0	1	1	0	2	0	0	1	1	0	0	2	6	4	2	0	0	1	0	0	1	0	0	0	0	1	1	3	0	0	0	1		9267
1628	843125	54	1	1	169	70	24.51	1	146	102	44	62	120	80	70	1	0	0	0	1	0	0	0	0	0	0	0	2	1	1	1	0	1	0	0	0	0	0	1	0	0	0	2	0	0	0	1	0
1629	495346	62	2	1	160	57	22.27	1	130	80	50	71	132	80	69	0	0	1	0	1	0	0	0	0	0	0	0	2	1	1	0	0	0	0	0	0	0	0	0	1	1	1	3	0	0	0	1
1630	504342	68	2	1	165	70	25.71	1	159	92	67	78	119	65	61	0	0	0	0	0	0	0	0	0	0	0	0	0	0	0	0	0	0	1	0	0	1	1	0	0	0	1	3	0	0	0	0
1631	819976	78	3	0	154	56	23.61	1	120	65	55	65	110	74	69	0	1	1	0	2	0	0	0	1	0	1	2	6	4	2	0	0	0	1	0	0	0	0	0	0	0	1	3	0	0	0	1		7153
1632	621149	70	2	1	160	82	32.03	1	190	100	90	140	100	60	84	0	1	1	0	2	0	0	1	0	0	0	1	5	3	2	0	0	1	0	1	0	1	1	0	0	0	1	3	0	0	0	1	0	3127
1633	423763	79	3	0	150	45	20	2	128	78	50	80	128	80	75	0	1	1	0	2	0	0	1	0	0	0	1	5	3	2	0	0	1	1	1	0	0	0	0	0	0	1	3	0	0	0	1		3239
1634	604012	43	1	0	157	42	17.04	1	189	121	68	100	148	78	80	0	0	1	1	2	0	0	0	0	1	0	1	5	3	2	0	0	0	0	1	0	0	0	0	0	1	0	2	0	0	0	0		35000
1635	501667	61	2	0	155	57	23.73	1	140	80	60	94	120	75	73	0	1	1	0	2	1	0	1	0	0	0	2	6	4	2	0	0	0	1	0	1	0	0	0	0	0	1	3	0	0	0	1		4849
1636	562922	79	3	1	160	60	23.44	1	200	120	80	88	126	76	65	1	0	0	0	1	0	0	0	0	0	1	1	3	2	1	1	1	1	1	1	0	0	0	1	0	0	0	2	0	0	0	1		3720
1637	844592	49	1	0	169	70	24.51	1	150	90	60	128	100	62	69	1	0	0	0	1	0	0	1	0	0	1	2	4	3	2	0	0	1	1	0	0	0	0	1	0	0	0	2	0	0	1	1	0	304.6
1638	397028	76	3	1	162	75	28.58	1	142	80	62	70	145	75	68	0	0	0	0	0	0	0	0	0	0	0	0	0	0	0	1	0	0	1	0	0	0	0	0	1	0	0	2	0	0	0	1		1941
1639	845207	63	2	0	157	50	20.28	1	105	60	45	75	110	60	65	1	0	0	0	1	0	0	1	0	0	0	1	3	2	1	0	0	1	0	0	0	0	0	1	0	0	0	2	0	0	0	1	0	105.2
1640	464044	50	1	1	174	70	23.12	1	150	100	50	73	130	90	70	1	0	0	0	1	0	0	0	0	0	0	0	2	1	1	1	0	1	1	0	0	1	0	1	0	0	0	2	0	0	0	0
1641	816512	79	3	0	160	60	23.44	1	140	80	60	76	112	64	70	1	0	0	0	1	0	0	0	0	0	1	1	3	2	1	0	0	1	1	1	0	1	0	1	0	0	0	2	0	0	0	1	0	1648.02
1642	805021	78	3	0	160	82	32.03	1	139	80	59	60	130	70	58	0	0	0	0	0	0	0	0	0	0	0	0	0	0	0	0	0	1	1	0	0	1	0	0	0	0	1	3	0	0	0	1
1643	845886	45	1	1	169	70	24.51	2	151	105	46	76	103	68	75	1	0	0	0	1	0	0	0	0	0	0	0	2	1	1	0	0	1	0	1	0	1	0	1	0	0	0	2	0	0	0	1	0	96.9
1644	603341	75	3	1	170	61	21.11	1	125	75	50	75	120	75	121	0	0	1	0	1	0	0	0	0	0	0	0	2	1	1	1	0	1	0	0	0	0	0	0	1	0	1	3	0	0	0	1		789.4
1645	845628	81	3	0	169	70	24.51	1	170	100	70	122	125	98	106	0	1	1	0	2	0	0	1	1	0	1	3	7	5	2	0	0	1	1	0	1	0	0	0	0	0	1	4	0	0	0	1	0	25800
1646	611642	71	2	1	168	59	20.9	1	130	70	60	57	100	60	64	0	0	1	1	2	0	0	1	0	0	1	2	6	4	2	1	0	1	1	0	0	0	0	0	0	0	1	4	0	0	0	0		6907
1647	623532	68	2	0	155	56	23.31	1	170	80	90	80	134	82	72	0	0	0	0	0	0	0	1	1	0	1	3	3	3	2	0	0	0	1	1	0	1	0	0	0	1	1	4	0	0	0	0		35000
1648	554582	74	3	1	165	66	24.24	1	142	73	69	64	132	73	63	0	1	0	0	1	0	0	0	0	0	0	0	2	1	1	0	0	1	1	1	0	1	0	1	0	0	0	2	0	0	0	0		2794.35
1649	846100	76	3	1	164	61	22.68	1	82	50	32	80	98	62	66	0	1	0	0	1	0	0	0	0	0	1	1	3	2	1	1	0	1	0	0	0	0	0	1	0	1	1	3	0	0	0	1	1	2486
1650	846363	50	1	1	169	70	24.51	1	100	65	35	91	96	60	68	1	0	0	0	1	0	0	1	1	0	1	3	5	4	2	1	0	1	0	0	0	0	0	1	0	0	0	2	0	0	0	1	0	19.2
1651	399264	80	3	1	170	70	24.22	1	195	100	95	120	116	70	68	1	0	1	0	2	0	0	1	0	0	0	1	5	3	2	0	0	1	1	0	0	1	0	0	0	0	1	4	0	0	0	1	1	5789
1652	363729	83	3	0	150	50	22.22	1	125	75	50	75	125	75	75	0	0	0	0	0	0	0	0	0	0	0	0	0	0	0	0	0	1	0	0	0	0	0	0	0	0	1	3	0	0	0	0		1501
1653	553249	78	3	1	163	71	26.72	1	135	88	47	99	120	60	66	1	1	0	0	2	0	0	0	0	0	1	1	5	3	2	1	0	1	0	0	0	0	0	1	0	1	1	3	0	0	0	1	0	11246
1654	820204	89	3	1	160	82	32.03	1	135	85	50	92	123	65	89	0	1	1	1	3	0	0	1	1	0	1	3	9	6	3	1	1	1	1	0	0	0	1	1	0	1	1	3	0	0	0	1		26.8
1655	311885	50	1	1	168	69	24.45	2	105	70	35	65	100	60	60	1	0	0	0	1	0	0	1	0	0	0	1	3	2	1	1	0	1	1	0	0	0	0	1	0	0	1	3	0	0	0	1	0	3491
1656	847348	80	3	0	146	36	16.89	1	121	93	28	123	122	62	69	0	0	1	0	1	0	0	0	1	0	1	2	4	3	2	0	0	1	0	0	1	0	0	0	0	0	1	4	0	0	0	1	0	277.6
1657	826234	73	2	0	160	82	32.03	1	134	70	64	78	116	72	74	0	0	1	0	1	0	0	1	1	0	1	3	5	4	2	1	0	1	1	1	0	0	0	1	0	0	1	3	0	0	0	1		290.2
1658	407142	57	1	1	170	70	24.22	2	134	110	24	92	110	74	68	1	0	1	0	2	0	0	1	0	0	0	1	5	3	2	1	0	1	1	0	0	0	1	1	0	0	1	3	0	0	0	1	0	3600
1659	271542	88	3	1	168	69	24.45	1	125	72	53	68	166	60	59	1	0	0	0	1	0	0	1	0	0	0	1	3	2	1	0	0	1	1	1	0	0	0	1	1	0	1	3	0	0	0	0		205.3
1660	847954	68	2	0	169	70	24.51	1	110	60	50	75	90	60	80	1	0	0	0	1	0	0	0	0	0	1	1	3	2	1	0	0	1	0	0	0	0	0	1	0	0	1	3	0	0	0	0		450
1661	548895	76	3	0	156	58	23.83	1	140	78	62	69	120	70	75	0	1	0	0	1	0	0	0	0	0	0	0	2	1	1	0	0	1	1	1	0	1	0	0	0	0	0	2	0	0	0	0		11051
1662	847897	64	2	0	169	70	24.51	1	110	85	25	90	112	80	78	1	0	0	0	1	0	0	1	0	0	0	1	3	2	1	0	0	1	1	0	0	0	0	1	0	0	0	2	0	0	0	1	0	246.6
1663	606880	83	3	1	145	40	19.02	1	130	78	52	90	120	80	96	0	0	1	1	2	0	0	1	1	0	0	2	6	4	2	0	0	0	1	0	0	0	0	0	1	0	0	2	0	0	0	0		5700
1664	848414	50	1	1	178	80	25.25	1	122	86	36	71	130	70	66	1	0	0	0	1	0	0	1	0	0	1	2	4	3	2	0	0	1	1	0	0	0	0	1	1	0	0	2	0	0	0	0		259.9
1665	353710	73	2	0	152	60	25.97	1	106	63	43	90	109	66	70	1	0	0	0	1	0	0	1	0	0	0	1	3	2	1	0	0	1	1	1	0	1	0	1	0	1	1	4	0	0	0	1	0	35000
1666	234495	78	3	0	155	47	19.56	1	140	78	62	78	130	80	72	0	1	0	0	1	0	0	0	1	0	0	1	3	2	1	0	0	1	1	0	0	1	0	1	0	0	0	2	0	0	0	0		8014.2
1667	849026	66	2	1	170	63	21.8	1	104	83	21	78	95	70	74	0	0	1	0	1	0	0	1	0	0	0	1	3	2	1	0	0	1	1	0	1	0	1	1	0	0	1	4	0	0	0	1	1	35000
1668	611880	93	3	1	145	40	19.02	1	132	75	57	60	110	70	70	0	0	1	0	1	0	0	1	1	0	1	3	5	4	2	0	0	0	1	0	1	1	1	0	0	0	0	2	0	0	0	0		1012
1669	818059	53	1	0	170	55	19.03	1	150	78	72	80	120	80	66	0	0	0	0	0	0	0	0	0	0	0	0	0	0	0	0	0	1	1	0	0	1	0	0	0	1	1	4	0	0	0	0		671.4
1670	849531	46	1	1	169	70	24.51	1	132	72	60	76	130	70	78	1	0	0	0	1	0	0	1	0	0	0	1	3	2	1	0	0	1	1	0	0	1	0	1	0	0	1	3	0	0	0	0		42.2
1671	637305	76	3	0	160	82	32.03	1	120	80	40	80	125	72	66	0	0	0	0	0	0	0	0	0	0	0	0	0	0	0	0	0	1	1	0	0	1	0	1	0	0	1	3	0	0	0	1	0	5582
1672	849528	62	2	1	169	70	24.51	1	90	57	33	66	90	60	64	1	0	0	0	1	0	0	1	0	0	0	1	3	2	1	0	0	1	0	0	0	0	0	1	0	0	0	2	0	0	0	1	0	11000
1673	849624	87	3	1	156	51	20.96	1	112	60	52	68	120	70	70	1	0	0	0	1	0	0	1	0	0	0	1	3	2	1	0	0	1	0	0	0	0	0	1	0	0	1	3	0	0	0	1	1	2659
1674	849670	59	1	1	145	56	26.63	1	120	60	60	66	130	65	72	0	1	1	1	3	0	0	1	0	0	1	2	8	5	2	0	0	0	1	0	0	0	0	0	0	0	1	4	0	0	0	1		1011
1675	816607	30	1	0	160	82	32.03	1	118	84	34	92	116	88	76	0	0	1	0	1	0	0	1	0	0	0	1	3	2	1	0	1	0	1	0	0	1	0	0	0	0	1	3	0	0	0	1		5522
1676	850594	81	3	0	156	50	20.55	2	126	65	61	76	120	70	70	1	0	0	0	1	0	0	0	0	0	0	0	2	1	1	0	0	1	0	0	0	1	0	1	0	0	0	2	0	0	0	1	0	6485
1677	225096	69	2	0	155	45	18.73	1	150	90	60	80	118	66	64	1	1	1	0	3	0	0	0	0	0	0	0	6	3	2	0	0	1	1	0	0	0	0	0	0	1	1	4	0	0	0	1	1	9000
1678	850722	73	2	1	165	70	25.71	1	136	80	56	72	106	62	72	0	1	1	1	3	0	0	1	0	0	1	2	8	5	2	1	1	1	0	0	0	0	0	0	0	1	1	4	0	0	0	0		466
1679	318147	70	2	1	165	43	15.79	1	140	90	50	90	135	85	69	1	1	1	0	3	0	0	0	1	0	0	1	7	4	2	0	0	0	1	0	0	0	0	0	0	1	1	4	0	0	0	1		140.6
1680	574645	75	3	1	174	56	18.5	1	121	93	28	53	120	72	77	0	0	1	1	2	0	0	1	0	0	0	1	5	3	2	1	0	0	0	0	0	0	0	0	1	0	1	3	0	0	0	0		480
1681	492540	72	2	1	165	59	21.67	1	108	87	21	88	132	75	80	0	0	1	1	2	0	0	0	0	0	0	0	4	2	1	1	0	1	0	1	0	0	0	1	0	0	1	4	0	0	0	0		16401
1682	361897	72	2	0	145	56	26.63	1	118	87	31	68	110	70	76	1	0	0	0	1	0	0	0	0	0	0	0	2	1	1	0	0	1	1	0	0	1	1	1	0	0	0	2	0	0	0	1	0	1032
1683	614149	32	1	1	160	82	32.03	1	168	108	60	94	135	70	86	0	1	1	0	2	0	0	0	1	0	1	2	6	4	2	1	0	0	1	0	0	1	0	0	0	1	1	4	0	0	0	1		749
1684	457089	82	3	1	163	59	22.21	2	120	69	51	67	120	70	60	0	1	1	0	2	0	0	0	0	0	0	0	4	2	1	0	0	1	0	0	1	0	0	0	0	0	1	3	0	0	0	0		35000
1685	851873	54	1	1	158	60	24.03	1	138	95	43	90	123	70	72	0	1	1	0	2	0	0	0	0	0	0	0	4	2	1	1	1	0	1	0	0	0	0	0	0	0	0	2	0	0	0	0		57.8
1686	435587	57	1	0	158	60	24.03	1	200	114	86	126	135	70	80	0	1	1	1	3	1	0	1	1	0	1	4	10	6	3	0	0	1	1	0	0	1	0	1	0	1	1	4	0	0	0	1	1	27000
1687	852511	55	1	1	169	70	24.51	1	125	70	55	85	98	60	64	1	0	0	0	1	0	0	1	0	0	0	1	3	2	1	1	0	1	0	1	0	0	0	1	0	0	1	3	0	0	0	1	0	118.1
1688	382710	71	2	1	170	70	24.22	1	112	91	21	119	108	75	72	1	1	1	1	4	0	0	1	0	0	1	2	10	6	3	1	0	1	0	0	0	1	0	1	0	0	0	2	0	0	0	1	0	15743
1689	293314	59	1	1	165	76	27.92	1	110	80	30	50	120	70	61	1	0	1	0	2	0	0	0	0	0	0	0	4	2	1	1	0	1	0	0	0	0	0	0	0	0	0	2	0	0	0	1		5973
1690	573188	83	3	1	170	60	20.76	1	131	89	42	97	140	84	97	0	0	1	1	2	0	0	1	0	0	0	1	5	3	2	1	0	1	1	0	0	0	0	0	1	1	1	3	0	0	0	1
1691	319646	84	3	0	168	69	24.45	1	160	70	90	64	120	64	60	0	0	0	0	0	0	0	0	0	0	0	0	0	0	0	0	0	1	1	0	1	0	0	1	0	0	1	3	0	0	0	0
[truncated: 97 more columns]
